# Supplementary material for: Enter the Dragon: The Dynamic and Multifunctional Evolution of Anguimorpha Lizard Venoms
Source: Toxins (Basel). 2017 Aug 6;9(8):242. doi: 10.3390/toxins9080242 (PMC5577576; doi:10.3390/toxins9080242)
Supplement: Supplementary file 1 [file toxins-09-00242-s001.zip]

Archive with 9 entries (6 files):
- toxins-204371 supplementary/
- toxins-204371 supplementary/toxins-204371 Supplementary Table 2 raw activity values.docx
- __MACOSX/
- __MACOSX/toxins-204371 supplementary/
- __MACOSX/toxins-204371 supplementary/._toxins-204371 Supplementary Table 2 raw activity values.docx
- toxins-204371 supplementary/toxins-204371 Supplementary Tables 1 MSMS data.xlsx
- toxins-204371 supplementary/toxins-204371 Supplementary Tables 3 tests for significance.xlsx
- __MACOSX/toxins-204371 supplementary/._toxins-204371 Supplementary Tables 3 tests for significance.xlsx
- __MACOSX/._toxins-204371 supplementary
