# Supplementary material for: Enter the Dragon: The Dynamic and Multifunctional Evolution of Anguimorpha Lizard Venoms
Source: Toxins (Basel). 2017 Aug 6;9(8):242. doi: 10.3390/toxins9080242 (PMC5577576; doi:10.3390/toxins9080242)
Supplement: Supplementary file 1 [file toxins-09-00242-s001.zip › toxins-204371 supplementary/toxins-204371 Supplementary Tables 1 MSMS data.xlsx]

## Sheet: V. acanthurus
	N	Unused	Total	%Cov	%Cov(50)	%Cov(95)	Accessions	Names	Used	Annotation	Contrib	Conf	Sequence	Modifications	ProteinModifications	Cleavages	dMass	Obs MW	Obs m/z	Theor MW	Theor m/z	Theor z	Sc	Spectrum	Acq Time	Intensity (Peptide)	PrecursorIntensityAcquisition	Apex Time (Peptide)	Elution Peak Width (Peptide)	MS2Counts
Chitinase
	2	2.25	2.25	7.216	5.928	5.928	tr|E1GM05|E1GM05_LOALO	Chitinase I OS=Loa loa GN=LOAG_14219 PE=3 SV=2			2	99	LLLTAAVAAGK				0.0021165	1026.65	514.33	1026.64	514.329	2	12	1.1.1.2816.3	17.2167
	2	2.25	2.25	7.216	5.928	5.928	tr|E1GM05|E1GM05_LOALO	Chitinase I OS=Loa loa GN=LOAG_14219 PE=3 SV=2			0.251812	99	RGCYYTNWAQYR	Carbamidomethyl(C)@3		cleaved I-R@N-term; missed R-G@1	0.00970349	1636.73	819.372	1636.72	819.368	2	12	1.1.1.2804.11	16.6833
	4	2	2	3.005	1.14	1.14	tr|M7BFK4|M7BFK4_CHEMY	Chitotriosidase-1 OS=Chelonia mydas GN=UY3_12053 PE=3 SV=1			2	99	LLLTAAVAAGK				0.000163371	1026.64	514.329	1026.64	514.329	2	10	1.1.1.2817.7	16.45
	3	2.04	2.05	4.56	1.14	1.14	tr|M7BFK4|M7BFK4_CHEMY	Chitotriosidase-1 OS=Chelonia mydas GN=UY3_12053 PE=3 SV=1			2	99	LLLTAAVAAGK				0.00236064	1026.65	514.33	1026.64	514.329	2	10	1.1.1.2812.6	16.5
	3	2.04	2.04	2.176	1.14	1.14	tr|M7BFK4|M7BFK4_CHEMY	Chitotriosidase-1 OS=Chelonia mydas GN=UY3_12053 PE=3 SV=1			2	99	LLLTAAVAAGK				0.00297099	1026.65	514.331	1026.64	514.329	2	10	1.1.1.2820.6	16.55
	4	2.04	2.04	3.627	1.14	1.14	tr|M7BFK4|M7BFK4_CHEMY	Chitotriosidase-1 OS=Chelonia mydas GN=UY3_12053 PE=3 SV=1			2	99	LLLTAAVAAGK				0.00309306	1026.65	514.331	1026.64	514.329	2	11	1.1.1.2696.3	16.95
CRISP
	50	2	2.71	30.83	13.33	4.167	tr|E2E4F0|E2E4F0_VARGL	CRiSP-Vgil1 (Fragment) OS=Varanus gilleni PE=2 SV=1			2	99	QVGCNHPVTK	Gln->pyro-Glu@N-term; Carbamidomethyl(C)@4			-0.00122406	1121.53	561.771	1121.53	561.772	2	15	1.1.1.1828.1	10.5836	2670957
	1	10.24	10.24	95.45	40.45	33.64	sp|Q2XXR0|CRVP5_VARAC	Cysteine-rich venom protein VAR5 (Fragment) OS=Varanus acanthurus PE=2 SV=1			2	99	AGVMVGHYTQVVWYK	Carbamyl@N-term; Oxidation(M)@4			-0.00762297	1795.86	898.939	1795.87	898.943	2	23	1.1.1.13403.1	37.9703	2011225
	1	10.24	10.24	95.45	40.45	33.64	sp|Q2XXR0|CRVP5_VARAC	Cysteine-rich venom protein VAR5 (Fragment) OS=Varanus acanthurus PE=2 SV=1			1.02228	99	CNQNEHTPVSGR	Carbamidomethyl(C)@1; Ammonia-loss(N)@2			0.0169091	1380.6	691.308	1380.58	691.299	2	17	1.1.1.1910.1	10.7696	8424468
	1	10.24	10.24	95.45	40.45	33.64	sp|Q2XXR0|CRVP5_VARAC	Cysteine-rich venom protein VAR5 (Fragment) OS=Varanus acanthurus PE=2 SV=1			1.21467	94.56	FGFGPTR				0.00318063	780.395	391.205	780.392	391.203	2	11	1.1.1.6270.1	21.0974	1525240
	1	10.24	10.24	95.45	40.45	33.64	sp|Q2XXR0|CRVP5_VARAC	Cysteine-rich venom protein VAR5 (Fragment) OS=Varanus acanthurus PE=2 SV=1			2	99	TIGGVVCGENYFMSSNPR	Carbamyl@N-term; Carbamidomethyl(C)@7; Oxidation(M)@13			0.00461652	2045.9	1023.96	2045.89	1023.95	2	23	1.1.1.14685.1	41.0258	788887
	1	10.24	10.24	95.45	40.45	33.64	sp|Q2XXR0|CRVP5_VARAC	Cysteine-rich venom protein VAR5 (Fragment) OS=Varanus acanthurus PE=2 SV=1			2	99	TWSFGIQSWFDER	Carbamyl@N-term			0.00337237	1700.76	851.388	1700.76	851.386	2	21	1.1.1.25463.1	66.6876	987063
	1	10.24	10.24	95.45	40.45	33.64	sp|Q2XXR0|CRVP5_VARAC	Cysteine-rich venom protein VAR5 (Fragment) OS=Varanus acanthurus PE=2 SV=1			2	99	YFLVCQYCPGGNVVGR	Carbamidomethyl(C)@5; Carbamidomethyl(C)@8			-0.00345439	1887.87	944.943	1887.88	944.945	2	26	1.1.1.13439.1	38.0575	1855834
	49	2	10.24	85	44.5	37	sp|Q2XXQ7|CRVP8_VARAC	Cysteine-rich venom protein VAR8 (Fragment) OS=Varanus acanthurus PE=2 SV=1			2	99	TIGGVVCGENYFMSSNLR	Carbamyl@N-term; Carbamidomethyl(C)@7; Oxidation(M)@13			-0.00300182	2061.92	1031.97	2061.92	1031.97	2	23	1.1.1.16485.1	45.2586	624712
	50	2	2.71	30.83	13.33	4.167	tr|E2E4F0|E2E4F0_VARGL	CRiSP-Vgil1 (Fragment) OS=Varanus gilleni PE=2 SV=1			2	99	QVGCNHPVTK	Gln->pyro-Glu@N-term; Carbamidomethyl(C)@4			-0.00122406	1121.53	561.771	1121.53	561.772	2	15	1.1.1.1828.1	10.5836	2670957
	4	1.39	1.42	11.76	7.059	7.059	sp|Q2XXR1|CRVP4_VARAC; sp|Q2XXR0|CRVP5_VARAC; sp|Q2XXQ9|CRVP6_VARAC	Cysteine-rich venom protein VAR4 (Fragment) OS=Varanus acanthurus PE=2 SV=1; Cysteine-rich venom protein VAR5 (Fragment) OS=Varanus acanthurus PE=2 SV=1; Cysteine-rich venom protein VAR6 (Fragment) OS=Varanus acanthurus PE=2 SV=1			1.19382	99	MSWDNIIAESAK	Oxidation(M)@1			-0.00986998	1379.63	690.822	1379.64	690.827	2	11	1.1.1.2783.10	16.55
Kallikrein
	4	5.13	5.13	17.37	16.22	16.22	tr|B6CJU6|B6CJU6_VARKO	Kallikrein toxin Var14 OS=Varanus komodoensis PE=3 SV=1			2	99	DTCKGDSGGPLVCGGR	Carbamidomethyl(C)@3; Carbamidomethyl(C)@13		cleaved I-D@N-term; missed K-G@4	-0.00646066	1634.71	545.91	1634.71	545.912	3	25	1.1.1.2512.1	12.2102	635232
	4	5.13	5.13	17.37	16.22	16.22	tr|B6CJU6|B6CJU6_VARKO	Kallikrein toxin Var14 OS=Varanus komodoensis PE=3 SV=1			2	99	GDSGGPLVCGGR	Carbamidomethyl(C)@9			-0.000991952	1130.51	566.264	1130.51	566.264	2	21	1.1.1.2910.1	13.1532	1747492
	4	5.13	5.13	17.37	16.22	16.22	tr|B6CJU6|B6CJU6_VARKO	Kallikrein toxin Var14 OS=Varanus komodoensis PE=3 SV=1			1.12494	99	IQGVVSFGDDPCGQLLKPGVYTNVYK	Carbamyl@N-term; Carbamidomethyl(C)@12			-0.0220707	2896.42	966.481	2896.44	966.488	3	21	1.1.1.21068.1	56.1267	19100000
	4	5.13	5.13	17.37	16.22	16.22	tr|B6CJU6|B6CJU6_VARKO	Kallikrein toxin Var14 OS=Varanus komodoensis PE=3 SV=1			0.00261361	99	SGGPLVCGGR	Carbamidomethyl(C)@7		cleaved D-S@N-term	-0.0128607	958.453	480.234	958.465	480.24	2	16	1.1.1.2473.1	12.1151	560831
	3	6.03	6.03	21.4	17.51	17.51	tr|Q2XXN1|Q2XXN1_VARAC	Kallikrein-Var4 OS=Varanus acanthurus PE=2 SV=1			2	99	GGPDACRSDSGGPLLCGGQLQGLVSFGGIPCGQPK	Carbamyl@N-term; Carbamidomethyl(C)@6; Carbamidomethyl(C)@16; Carbamidomethyl(C)@31		missed R-S@7	-0.000382211	3541.65	1181.56	3541.65	1181.56	3	31	1.1.1.18956.1	51.0855	563778
	3	6.03	6.03	21.4	17.51	17.51	tr|Q2XXN1|Q2XXN1_VARAC	Kallikrein-Var4 OS=Varanus acanthurus PE=2 SV=1			2	99	IWLNFGVHNR	Carbamidomethyl@N-term			0.00603195	1311.69	656.852	1311.68	656.849	2	16	1.1.1.11928.1	34.4738	6853555
	3	6.03	6.03	21.4	17.51	17.51	tr|Q2XXN1|Q2XXN1_VARAC	Kallikrein-Var4 OS=Varanus acanthurus PE=2 SV=1			2	99	SDSGGPLLCGGQLQGLVSFGGIPCGQPK	Carbamidomethyl(C)@9; Carbamidomethyl(C)@24			-0.00280037	2785.35	929.457	2785.35	929.458	3	29	1.1.1.18754.1	50.6078	1209696
	7	1.35	1.38	14.4	8	8	tr|Q2XXN3|Q2XXN3_VARAC; tr|Q2XXN1|Q2XXN1_VARAC	Kallikrein-Var2 (Fragment) OS=Varanus acanthurus PE=2 SV=1; Kallikrein-Var4 OS=Varanus acanthurus PE=2 SV=1			1.34679	97.11	IWLNFGVHNR				0.00369197	1254.67	628.34	1254.66	628.338	2	9	1.1.1.2820.7	16.85
	4	1.51	1.55	14.4	8	8	tr|Q2XXN3|Q2XXN3_VARAC; tr|Q2XXN1|Q2XXN1_VARAC	Kallikrein-Var2 (Fragment) OS=Varanus acanthurus PE=2 SV=1; Kallikrein-Var4 OS=Varanus acanthurus PE=2 SV=1			1.50864	98.08	IWLNFGVHNR				0.000518139	1254.66	628.339	1254.66	628.338	2	11	1.1.1.2819.3	16.95
	3	2.02	2.15	29.96	15.56	10.89	tr|Q2XXN1|Q2XXN1_VARAC	Kallikrein-Var4 OS=Varanus acanthurus PE=2 SV=1			2	99	SDSGGPLLCGGQLQGLVSFGGIPCGQPK	Carbamidomethyl(C)@9; Deamidated(Q)@14; Carbamidomethyl(C)@24			0.0164819	2786.35	929.792	2786.34	929.786	3	13	1.1.1.2846.7	17.7833
	2	2.58	2.58	69.81	30.19	22.64	tr|E2E4I7|E2E4I7_VARER	Kallikrein-Vere1 (Fragment) OS=Varanus eremius PE=2 SV=1			2	99	GDSGGPLVCGGR	Carbamidomethyl(C)@9			-0.00497123	1130.51	566.262	1130.51	566.264	2	12	1.1.1.2652.5	14.6333
	2	2.06	2.06	8.364	8	8	tr|E2E4G1|E2E4G1_VARGO	Kallikrein-Vgou1 OS=Varanus gouldii PE=2 SV=1			0.0570004	95.25	IAPLALPDR			cleaved H-I@N-term	0.00545722	964.576	483.295	964.571	483.293	2	12	1.1.1.2805.3	16.1833
	2	2.06	2.06	8.364	8	8	tr|E2E4G1|E2E4G1_VARGO	Kallikrein-Vgou1 OS=Varanus gouldii PE=2 SV=1			2	99	GDSGGPLVCDR	Carbamidomethyl(C)@9			-0.00278075	1131.5	566.755	1131.5	566.756	2	11	1.1.1.2776.4	14.9667
	2	2.06	2.06	8.364	8	8	tr|E2E4G1|E2E4G1_VARGO	Kallikrein-Vgou1 OS=Varanus gouldii PE=2 SV=1			0.00130485	99	EHIAPLALPDR	Glu->pyro-Glu@N-term		cleaved N-E@N-term	-0.00442838	1212.66	607.336	1212.66	607.338	2	14	1.1.1.2817.6	16.7167
	2	2.17	2.17	9.818	8	8	tr|E2E4G1|E2E4G1_VARGO	Kallikrein-Vgou1 OS=Varanus gouldii PE=2 SV=1			0.164309	98.54	IAPLALPDR			cleaved H-I@N-term	0.00588446	964.576	483.296	964.571	483.293	2	12	1.1.1.2816.3	16.3667
	2	2.17	2.17	9.818	8	8	tr|E2E4G1|E2E4G1_VARGO	Kallikrein-Vgou1 OS=Varanus gouldii PE=2 SV=1			2	99	GDSGGPLVCDR	Carbamidomethyl(C)@9			0.00637452	1131.5	566.759	1131.5	566.756	2	11	1.1.1.2782.3	14.8833
	2	2.17	2.17	9.818	8	8	tr|E2E4G1|E2E4G1_VARGO	Kallikrein-Vgou1 OS=Varanus gouldii PE=2 SV=1			0.00130485	99	EHIAPLALPDR	Glu->pyro-Glu@N-term		cleaved N-E@N-term	-0.00101041	1212.66	607.337	1212.66	607.338	2	12	1.1.1.2824.8	16.7167
	2	2.06	2.06	23.27	9.818	8	tr|E2E4G1|E2E4G1_VARGO	Kallikrein-Vgou1 OS=Varanus gouldii PE=2 SV=1			2	99	GDSGGPLVCDR	Carbamidomethyl(C)@9			-0.00363525	1131.49	566.754	1131.5	566.756	2	12	1.1.1.2769.3	14.7667
	2	2.06	2.06	23.27	9.818	8	tr|E2E4G1|E2E4G1_VARGO	Kallikrein-Vgou1 OS=Varanus gouldii PE=2 SV=1			0.00217692	99	EHIAPLALPDR	Glu->pyro-Glu@N-term		cleaved N-E@N-term	-0.00491666	1212.66	607.336	1212.66	607.338	2	12	1.1.1.2815.4	16.7667
	3	2.14	2.14	11.64	8	8	tr|E2E4G1|E2E4G1_VARGO	Kallikrein-Vgou1 OS=Varanus gouldii PE=2 SV=1			0.134304	98.24	IAPLALPDR			cleaved H-I@N-term	0.00130683	964.572	483.293	964.571	483.293	2	12	1.1.1.2719.3	17.65
	3	2.14	2.14	11.64	8	8	tr|E2E4G1|E2E4G1_VARGO	Kallikrein-Vgou1 OS=Varanus gouldii PE=2 SV=1			2	99	GDSGGPLVCDR	Carbamidomethyl(C)@9			-0.00168212	1131.5	566.755	1131.5	566.756	2	13	1.1.1.2657.5	14.85
	3	2.14	2.14	11.64	8	8	tr|E2E4G1|E2E4G1_VARGO	Kallikrein-Vgou1 OS=Varanus gouldii PE=2 SV=1			0.00174067	99	EHIAPLALPDR	Glu->pyro-Glu@N-term		cleaved N-E@N-term	-0.00491666	1212.66	607.336	1212.66	607.338	2	13	1.1.1.2697.4	16.6333
	2	3.7	3.7	18.58	15.81	8.696	tr|E2E4H4|E2E4H4_VARSC	Kallikrein-Vsca3 OS=Varanus scalaris PE=2 SV=1			1.82391	99	KPIHLYFGIHNK				0.00869449	1465.83	733.921	1465.82	733.917	2	13	1.1.1.2798.10	15.5667
	2	3.7	3.7	18.58	15.81	8.696	tr|E2E4H4|E2E4H4_VARSC	Kallikrein-Vsca3 OS=Varanus scalaris PE=2 SV=1			1.50864	99	LDTPVTYNEH			cleaved H-I@C-term	0.00342244	1187.55	594.782	1187.55	594.78	2	11	1.1.1.2785.4	15
	2	2.91	2.91	25.69	15.81	8.696	tr|E2E4H4|E2E4H4_VARSC	Kallikrein-Vsca3 OS=Varanus scalaris PE=2 SV=1			2	99	KPIHLYFGIHNK				0.000393709	1465.82	733.917	1465.82	733.917	2	14	1.1.1.2800.6	15.7167
	2	2.91	2.91	25.69	15.81	8.696	tr|E2E4H4|E2E4H4_VARSC	Kallikrein-Vsca3 OS=Varanus scalaris PE=2 SV=1			0.374688	99	LDTPVTYNEH			cleaved H-I@C-term	-0.00524456	1187.54	594.778	1187.55	594.78	2	10	1.1.1.2782.3	14.9167
	2	2.32	2.32	23.32	15.81	8.696	tr|E2E4H4|E2E4H4_VARSC	Kallikrein-Vsca3 OS=Varanus scalaris PE=2 SV=1			1.69897	99	KPIHLYFGIHNK				1.00308	1466.82	734.418	1465.82	733.917	2	14	1.1.1.2826.2	15.65
	2	2.32	2.32	23.32	15.81	8.696	tr|E2E4H4|E2E4H4_VARSC	Kallikrein-Vsca3 OS=Varanus scalaris PE=2 SV=1			0.616185	99	LDTPVTYNEH			cleaved H-I@C-term	-0.00426799	1187.54	594.778	1187.55	594.78	2	11	1.1.1.2811.3	14.9833
	3	3.91	3.91	18.58	15.81	12.25	tr|E2E4H4|E2E4H4_VARSC	Kallikrein-Vsca3 OS=Varanus scalaris PE=2 SV=1			0.0154727	95.71	LDTPVTYNEHIAPMALPDR	Dehydrated(D)@18			0.0485162	2134.1	712.374	2134.05	712.358	3	11	1.1.1.2718.4	17.9833
	3	3.91	3.91	18.58	15.81	12.25	tr|E2E4H4|E2E4H4_VARSC	Kallikrein-Vsca3 OS=Varanus scalaris PE=2 SV=1			2	99	KPIHLYFGIHNK				-0.0153534	1465.8	733.909	1465.82	733.917	2	13	1.1.1.2665.9	15.5667
	3	3.91	3.91	18.58	15.81	12.25	tr|E2E4H4|E2E4H4_VARSC	Kallikrein-Vsca3 OS=Varanus scalaris PE=2 SV=1			1.55284	99	LDTPVTYNEH			cleaved H-I@C-term	-0.00268108	1187.54	594.779	1187.55	594.78	2	11	1.1.1.2651.4	14.9333
Lysosomal acid lipase
	1	8.07	8.07	22.97	20.1	20.1	tr|E7CQV5|E7CQV5_VARSC	Lysosomal acid lipase (Fragment) OS=Varanus scalaris GN=LAL-1 PE=2 SV=1			0.838632	96.57	NISELIISK	Deamidated(N)@1			0.00546841	1016.58	509.298	1016.58	509.295	2	14	1.1.1.2979.1	12.5976	987259
	1	8.07	8.07	22.97	20.1	20.1	tr|E7CQV5|E7CQV5_VARSC	Lysosomal acid lipase (Fragment) OS=Varanus scalaris GN=LAL-1 PE=2 SV=1			0.879426	97.49	DGYILSMSR	Oxidation(M)@7			0.00568246	1056.5	529.256	1056.49	529.253	2	15	1.1.1.2642.1	11.8155	3573284
	1	8.07	8.07	22.97	20.1	20.1	tr|E7CQV5|E7CQV5_VARSC	Lysosomal acid lipase (Fragment) OS=Varanus scalaris GN=LAL-1 PE=2 SV=1			0.0883098	98.8	PAEEHTVVTR			cleaved Y-P@N-term	0.00758641	1137.59	569.8	1137.58	569.796	2	14	1.1.1.2150.1	10.6788	5700857
	1	8.07	8.07	22.97	20.1	20.1	tr|E7CQV5|E7CQV5_VARSC	Lysosomal acid lipase (Fragment) OS=Varanus scalaris GN=LAL-1 PE=2 SV=1			2	99	GYPAEEHTVVTR				0.00860957	1357.67	679.843	1357.66	679.839	2	19	1.1.1.2139.1	10.6538	3491347
	1	8.07	8.07	22.97	20.1	20.1	tr|E7CQV5|E7CQV5_VARSC	Lysosomal acid lipase (Fragment) OS=Varanus scalaris GN=LAL-1 PE=2 SV=1			2	99	IKMFFALAPVTR	Oxidation(M)@3		missed K-M@2	0.00872391	1408.8	705.407	1408.79	705.402	2	17	1.1.1.2858.1	12.3156	2338298

## Sheet: V. baritji
	N	Unused	Total	%Cov	%Cov(50)	%Cov(95)	Accessions	Names	Used	Annotation	Contrib	Conf	Sequence	Modifications	ProteinModifications	Cleavages	dMass	Obs MW	Obs m/z	Theor MW	Theor m/z	Theor z	Sc	Spectrum	Acq Time	Intensity (Peptide)	PrecursorIntensityAcquisition	Apex Time (Peptide)	Elution Peak Width (Peptide)	MS2Counts
Chitinase
	1965	0.67	1.41	19.9	1.78	1.78	tr|W8PC51|W8PC51_MACNP	Chitinase 4 OS=Macrobrachium nipponense PE=2 SV=1			0.66354	96.58	LILTGALAAGK				0.00394755	1026.65	514.331	1026.64	514.329	2	16	1.1.1.10266.1	30.6329	580934
	399	1.42	1.43	11.62	2.476	2.476	tr|F2Z894|F2Z894_ENTIV; tr|A0A0A1TXF4|A0A0A1TXF4_ENTIV	Chitinase OS=Entamoeba invadens GN=EiChit4 PE=2 SV=1; Chitotriosidase-1, putative OS=Entamoeba invadens IP1 GN=EIN_136020 PE=3 SV=1			1.42022	97.09	KMVSYFTNWAQYR			missed K-M@1	-0.0298311	1692.78	847.396	1692.81	847.411	2	14	1.1.1.13422.1	38.0471	1168045
	6	4	4	18.53	3.522	3.522	tr|J7FIC1|J7FIC1_HYRCU	Chitinase-3 OS=Hyriopsis cumingii PE=2 SV=1			2	99	LLLTAAVAAGK	Carbamyl@N-term		cleaved P-L@N-term	0.00448154	1069.65	535.834	1069.65	535.832	2	18	1.1.1.20799.1	55.5827	8788092
	6	4	4	18.53	3.522	3.522	tr|J7FIC1|J7FIC1_HYRCU	Chitinase-3 OS=Hyriopsis cumingii PE=2 SV=1			2	99	RVCYYTNWAQYR	Carbamidomethyl(C)@3		cleaved N-R@N-term; cleaved R-P@C-term; missed R-V@1	-0.00538635	1678.76	840.388	1678.77	840.391	2	18	1.1.1.21042.1	56.1626	978341
	4	4.33	4.33	15.23	3.523	2.176	tr|M7BFK4|M7BFK4_CHEMY	Chitotriosidase-1 OS=Chelonia mydas GN=UY3_12053 PE=3 SV=1			2	99	IIMGIPAYGR	Oxidation(M)@3			0.0115546	1105.61	553.811	1105.6	553.805	2	12	1.1.1.2774.10	15.8667
	4	4.33	4.33	15.23	3.523	2.176	tr|M7BFK4|M7BFK4_CHEMY	Chitotriosidase-1 OS=Chelonia mydas GN=UY3_12053 PE=3 SV=1			2	99	LLLTAAVAAGK				0.0159378	1026.66	514.337	1026.64	514.329	2	10	1.1.1.3027.2	20.8333
	4	4.33	4.33	15.23	3.523	2.176	tr|M7BFK4|M7BFK4_CHEMY	Chitotriosidase-1 OS=Chelonia mydas GN=UY3_12053 PE=3 SV=1			0.0376307	99	TAAVAAGK			cleaved L-T@N-term	-0.0092408	687.382	688.39	687.392	688.399	1	11	1.1.1.2790.12	16.5667
	3	4.64	4.64	13.47	5.285	2.176	tr|M7BFK4|M7BFK4_CHEMY	Chitotriosidase-1 OS=Chelonia mydas GN=UY3_12053 PE=3 SV=1			2	99	IIMGIPAYGR	Oxidation(M)@3			0.0128164	1105.61	553.811	1105.6	553.805	2	12	1.1.1.2648.7	15.8
	3	4.64	4.64	13.47	5.285	2.176	tr|M7BFK4|M7BFK4_CHEMY	Chitotriosidase-1 OS=Chelonia mydas GN=UY3_12053 PE=3 SV=1			2	99	LLLTAAVAAGK				0.0105312	1026.65	514.334	1026.64	514.329	2	12	1.1.1.2904.2	20.9333
	4	2.06	2.06	4.87	1.14	1.14	tr|M7BFK4|M7BFK4_CHEMY	Chitotriosidase-1 OS=Chelonia mydas GN=UY3_12053 PE=3 SV=1			2	99	LLLTAAVAAGK				-0.00374288	1026.64	514.327	1026.64	514.329	2	11	1.1.1.2690.5	16.45
	3	2.04	2.05	4.974	1.14	1.14	tr|M7BFK4|M7BFK4_CHEMY	Chitotriosidase-1 OS=Chelonia mydas GN=UY3_12053 PE=3 SV=1			2	99	LLLTAAVAAGK				0.000163371	1026.64	514.329	1026.64	514.329	2	11	1.1.1.2841.2	16.7667
	3	2.05	2.05	4.87	1.14	1.14	tr|M7BFK4|M7BFK4_CHEMY	Chitotriosidase-1 OS=Chelonia mydas GN=UY3_12053 PE=3 SV=1			2	99	LLLTAAVAAGK				0.000895793	1026.64	514.33	1026.64	514.329	2	12	1.1.1.2824.3	16.7333
	4	2	2	2.176	1.14	1.14	tr|M7BFK4|M7BFK4_CHEMY	Chitotriosidase-1 OS=Chelonia mydas GN=UY3_12053 PE=3 SV=1			2	99	LLLTAAVAAGK				-0.00203389	1026.64	514.328	1026.64	514.329	2	11	1.1.1.2828.4	16.6
CRISP
	48	2	3.05	44.17	7.083	7.083	tr|E2E4F0|E2E4F0_VARGL	CRiSP-Vgil1 (Fragment) OS=Varanus gilleni PE=2 SV=1			2	99	QVGCNHPVTK	Gln->pyro-Glu@N-term; Carbamidomethyl(C)@4			0.00549761	1121.53	561.774	1121.53	561.772	2	15	1.1.1.1859.1	10.5749	2127708
	135	1.99	15.96	87.64	42.7	42.13	sp|Q2XXR2|CRVP3_VARAC	Cysteine-rich venom protein VAR3 (Fragment) OS=Varanus acanthurus PE=2 SV=1			0.00217692	95.63	MSWDNTIAESAK	Carbamidomethyl@N-term; Oxidation(W)@3			0.00688286	1424.63	713.323	1424.62	713.319	2	17	1.1.1.7237.1	23.4514	545225
	135	1.99	15.96	87.64	42.7	42.13	sp|Q2XXR2|CRVP3_VARAC	Cysteine-rich venom protein VAR3 (Fragment) OS=Varanus acanthurus PE=2 SV=1			1.95861	99	SWDNTIAESAK			cleaved M-S@N-term	0.00588449	1220.57	611.294	1220.57	611.291	2	16	1.1.1.6152.1	20.9111	1088778
	1	17.51	17.51	70.91	55.45	55.45	sp|Q2XXR0|CRVP5_VARAC	Cysteine-rich venom protein VAR5 (Fragment) OS=Varanus acanthurus PE=2 SV=1			2	99	AGVMVGHYTQVVWYK	Carbamyl@N-term; Oxidation(M)@4			0.00608353	1795.88	898.946	1795.87	898.943	2	22	1.1.1.13340.1	37.8578	1966565
	1	17.51	17.51	70.91	55.45	55.45	sp|Q2XXR0|CRVP5_VARAC	Cysteine-rich venom protein VAR5 (Fragment) OS=Varanus acanthurus PE=2 SV=1			2	99	CNQNEHTPVSGR	Carbamidomethyl(C)@1; Ammonia-loss(N)@2			0.00722139	1380.59	691.303	1380.58	691.299	2	18	1.1.1.2049.1	11.0337	7129945
	1	17.51	17.51	70.91	55.45	55.45	sp|Q2XXR0|CRVP5_VARAC	Cysteine-rich venom protein VAR5 (Fragment) OS=Varanus acanthurus PE=2 SV=1			1.60206	97.75	FGFGPTR				0.00379098	780.396	391.205	780.392	391.203	2	11	1.1.1.6351.1	21.3824	2447238
	1	17.51	17.51	70.91	55.45	55.45	sp|Q2XXR0|CRVP5_VARAC	Cysteine-rich venom protein VAR5 (Fragment) OS=Varanus acanthurus PE=2 SV=1			2	99	FLVCQYCPGGNVVGR	Carbamidomethyl@N-term; Carbamidomethyl(C)@4; Carbamidomethyl(C)@7		cleaved Y-F@N-term	0.0097014	1781.84	891.929	1781.83	891.924	2	22	1.1.1.12588.1	36.0744	543655
	1	17.51	17.51	70.91	55.45	55.45	sp|Q2XXR0|CRVP5_VARAC	Cysteine-rich venom protein VAR5 (Fragment) OS=Varanus acanthurus PE=2 SV=1			1.55284	99	KYEPYAIGEPCAACPNNCDNGLCTNPCEHSNQYINCPDLTK	Carbamidomethyl@N-term; Carbamidomethyl(C)@11; Carbamidomethyl(C)@14; Carbamidomethyl(C)@18; Carbamidomethyl(C)@23; Carbamidomethyl(C)@27; Deamidated(N)@35; Carbamidomethyl(C)@36		missed K-Y@1	-0.0234739	4901.99	1226.51	4902.02	1226.51	4	24	1.1.1.11656.1	33.8784	854138
	1	17.51	17.51	70.91	55.45	55.45	sp|Q2XXR0|CRVP5_VARAC	Cysteine-rich venom protein VAR5 (Fragment) OS=Varanus acanthurus PE=2 SV=1			0.354578	99	LVCQYCPGGNVVGR	Carbamidomethyl@N-term; Carbamidomethyl(C)@3; Carbamidomethyl(C)@6		cleaved F-L@N-term	0.00816903	1634.77	818.394	1634.77	818.39	2	21	1.1.1.6988.1	22.8689	434180
	1	17.51	17.51	70.91	55.45	55.45	sp|Q2XXR0|CRVP5_VARAC	Cysteine-rich venom protein VAR5 (Fragment) OS=Varanus acanthurus PE=2 SV=1			2	99	TIGGVVCGENYFMSSNPR	Carbamyl@N-term; Carbamidomethyl(C)@7; Oxidation(M)@13			0.00867234	2045.9	682.975	2045.89	682.972	3	28	1.1.1.14712.1	41.134	901500
	1	17.51	17.51	70.91	55.45	55.45	sp|Q2XXR0|CRVP5_VARAC	Cysteine-rich venom protein VAR5 (Fragment) OS=Varanus acanthurus PE=2 SV=1			2	99	TWSFGIQSWFDER				0.00540185	1657.76	829.886	1657.75	829.884	2	19	1.1.1.20583.1	55.0602	980205
	1	17.51	17.51	70.91	55.45	55.45	sp|Q2XXR0|CRVP5_VARAC	Cysteine-rich venom protein VAR5 (Fragment) OS=Varanus acanthurus PE=2 SV=1			2	99	VCQYCPGGNVVGR	Carbamidomethyl@N-term; Carbamidomethyl(C)@2; Carbamidomethyl(C)@5		cleaved L-V@N-term	0.00715	1521.69	761.852	1521.68	761.848	2	21	1.1.1.4705.1	17.4788	321792
	1	17.51	17.51	70.91	55.45	55.45	sp|Q2XXR0|CRVP5_VARAC	Cysteine-rich venom protein VAR5 (Fragment) OS=Varanus acanthurus PE=2 SV=1			2	99	YFLVCQYCPGGNVVGR	Carbamidomethyl(C)@5; Carbamidomethyl(C)@8			0.00543424	1887.88	944.948	1887.88	944.945	2	25	1.1.1.13130.1	37.3657	1801222
Kallikrein
	4	5.06	5.06	16.22	16.22	16.22	tr|B6CJU6|B6CJU6_VARKO	Kallikrein toxin Var14 OS=Varanus komodoensis PE=3 SV=1			2	99	DTCKGDSGGPLVCGGR	Carbamidomethyl(C)@3; Carbamidomethyl(C)@13		cleaved I-D@N-term; missed K-G@4	0.00939563	1634.72	818.369	1634.71	818.364	2	22	1.1.1.2487.1	12.1252	225964
	4	5.06	5.06	16.22	16.22	16.22	tr|B6CJU6|B6CJU6_VARKO	Kallikrein toxin Var14 OS=Varanus komodoensis PE=3 SV=1			2	99	GDSGGPLVCGGR	Carbamidomethyl(C)@9			0.00735787	1130.52	566.268	1130.51	566.264	2	20	1.1.1.2697.1	12.6541	366244
	4	5.06	5.06	16.22	16.22	16.22	tr|B6CJU6|B6CJU6_VARKO	Kallikrein toxin Var14 OS=Varanus komodoensis PE=3 SV=1			1.05552	99	IQGVVSFGDDPCGQLLKPGVYTNVYK	Carbamidomethyl@N-term; Carbamidomethyl(C)@12			-0.0253917	2910.43	971.152	2910.46	971.16	3	21	1.1.1.16099.1	44.4306	2338561
	2	7.91	7.91	41.25	26.07	25.68	tr|Q2XXN1|Q2XXN1_VARAC	Kallikrein-Var4 OS=Varanus acanthurus PE=2 SV=1			0.0634863	99	ENHFCEDAY	Carbamidomethyl(C)@5		cleaved Y-S@C-term	0.00598943	1183.43	592.722	1183.42	592.719	2	14	1.1.1.4367.1	16.6752	340418
	2	7.91	7.91	41.25	26.07	25.68	tr|Q2XXN1|Q2XXN1_VARAC	Kallikrein-Var4 OS=Varanus acanthurus PE=2 SV=1			0.0457575	99	GKIWLNFGVHNR	Carbamyl@N-term; Carbamidomethyl(K)@2		missed K-I@2	0.00561771	1539.81	770.913	1539.81	770.91	2	19	1.1.1.12405.1	35.6425	1299294
	2	7.91	7.91	41.25	26.07	25.68	tr|Q2XXN1|Q2XXN1_VARAC	Kallikrein-Var4 OS=Varanus acanthurus PE=2 SV=1			2	99	IVDTASDVPLCASISTR	Carbamidomethyl(C)@11		cleaved L-I@N-term	0.00597798	1803.91	902.962	1803.9	902.959	2	25	1.1.1.10713.1	31.6747	762480
	2	7.91	7.91	41.25	26.07	25.68	tr|Q2XXN1|Q2XXN1_VARAC	Kallikrein-Var4 OS=Varanus acanthurus PE=2 SV=1			2	99	IWLNFGVHNR				0.00503474	1254.67	628.341	1254.66	628.338	2	16	1.1.1.11414.1	33.3124	2191564
	2	7.91	7.91	41.25	26.07	25.68	tr|Q2XXN1|Q2XXN1_VARAC	Kallikrein-Var4 OS=Varanus acanthurus PE=2 SV=1			2	99	SDSGGPLLCGGQLQGLVSFGGIPCGQPK	Carbamidomethyl(C)@9; Carbamidomethyl(C)@24			0.00715036	2785.36	929.461	2785.35	929.458	3	27	1.1.1.18803.1	50.773	1332896
	2	7.91	7.91	41.25	26.07	25.68	tr|Q2XXN1|Q2XXN1_VARAC	Kallikrein-Var4 OS=Varanus acanthurus PE=2 SV=1			1.26761	99	SDVPLCASISTR	Carbamidomethyl(C)@6		cleaved A-S@N-term	0.00664136	1304.65	653.33	1304.64	653.327	2	19	1.1.1.7552.1	24.2034	626229
	2	7.91	7.91	41.25	26.07	25.68	tr|Q2XXN1|Q2XXN1_VARAC	Kallikrein-Var4 OS=Varanus acanthurus PE=2 SV=1			0.191114	99	TASDVPLCASISTR	Carbamidomethyl(C)@8		cleaved D-T@N-term	0.0077866	1476.73	739.373	1476.72	739.369	2	20	1.1.1.7746.1	24.6651	352222
	3	2.33	2.33	15.64	8	8	tr|E2E4G1|E2E4G1_VARGO	Kallikrein-Vgou1 OS=Varanus gouldii PE=2 SV=1			0.159267	98.41	IAPLALPDR			cleaved H-I@N-term	-0.00113458	964.569	483.292	964.571	483.293	2	12	1.1.1.2695.3	16.6667
	3	2.33	2.33	15.64	8	8	tr|E2E4G1|E2E4G1_VARGO	Kallikrein-Vgou1 OS=Varanus gouldii PE=2 SV=1			2	99	GDSGGPLVCDR	Carbamidomethyl(C)@9			-0.00107177	1131.5	566.756	1131.5	566.756	2	12	1.1.1.2654.5	14.85
	4	2	2	6.641	6.641	6.641	tr|E2E4G8|E2E4G8_VARGO	Kallikrein-Vgou3 OS=Varanus gouldii PE=2 SV=1			1.69897	99	GDDIMLIK	Oxidation(M)@5			0.00765115	919.476	460.745	919.468	460.742	2	10	1.1.1.2647.3	15.75
	4	2	2	6.641	6.641	6.641	tr|E2E4G8|E2E4G8_VARGO	Kallikrein-Vgou3 OS=Varanus gouldii PE=2 SV=1			0.304518	99	IAPLALPDR			cleaved H-I@N-term	0.00275287	964.573	483.294	964.571	483.293	2	11	1.1.1.2661.3	16.3667
	3	2.06	2.06	18.58	15.81	8.696	tr|E2E4H4|E2E4H4_VARSC	Kallikrein-Vsca3 OS=Varanus scalaris PE=2 SV=1			1.27572	97.29	KPIHLYFGIHNK				0.000393709	1465.82	733.917	1465.82	733.917	2	10	1.1.1.2824.9	15.65
	3	2.06	2.06	18.58	15.81	8.696	tr|E2E4H4|E2E4H4_VARSC	Kallikrein-Vsca3 OS=Varanus scalaris PE=2 SV=1			0.621602	99	LDTPVTYNEH			cleaved H-I@C-term	-0.00121624	1187.54	594.78	1187.55	594.78	2	10	1.1.1.2814.6	15.25
Lysosomal acid lipase
	1	8.07	8.07	22.97	20.1	20.1	tr|E7CQV5|E7CQV5_VARSC	Lysosomal acid lipase (Fragment) OS=Varanus scalaris GN=LAL-1 PE=2 SV=1			2	99	MFFALAPVTR	Oxidation(M)@1			0.00659858	1167.62	584.816	1167.61	584.813	2	17	1.1.1.3028.1	12.7175	7848179
	1	8.07	8.07	22.97	20.1	20.1	tr|E7CQV5|E7CQV5_VARSC	Lysosomal acid lipase (Fragment) OS=Varanus scalaris GN=LAL-1 PE=2 SV=1			0.266001	99	YPAEEHTVVTR			cleaved G-Y@N-term	0.00810064	1300.65	651.332	1300.64	651.328	2	18	1.1.1.2122.1	10.6113	883693
	2	8.62	8.62	34.93	20.1	15.79	tr|E7CQV5|E7CQV5_VARSC	Lysosomal acid lipase (Fragment) OS=Varanus scalaris GN=LAL-1 PE=2 SV=1			2	99	GYPAEEHTVVTR				0.00824336	1357.67	679.843	1357.66	679.839	2	18	1.1.1.2188.1	10.7947	567216
	2	8.62	8.62	34.93	20.1	15.79	tr|E7CQV5|E7CQV5_VARSC	Lysosomal acid lipase (Fragment) OS=Varanus scalaris GN=LAL-1 PE=2 SV=1			2	99	IKMFFALAPVTR	Oxidation(M)@3		missed K-M@2	0.0219891	1408.81	705.413	1408.79	705.402	2	16	1.1.1.2813.1	12.3498	312016
	2	8.62	8.62	34.93	20.1	15.79	tr|E7CQV5|E7CQV5_VARSC	Lysosomal acid lipase (Fragment) OS=Varanus scalaris GN=LAL-1 PE=2 SV=1			2	99	MFFALAPVTR	Oxidation(M)@1			0.0250248	1167.64	584.825	1167.61	584.813	2	15	1.1.1.2904.1	12.5901	15960570
	2	8.62	8.62	34.93	20.1	15.79	tr|E7CQV5|E7CQV5_VARSC	Lysosomal acid lipase (Fragment) OS=Varanus scalaris GN=LAL-1 PE=2 SV=1			1.42022	99	NISELIISK	Deamidated(N)@1			0.0284551	1016.6	509.309	1016.58	509.295	2	14	1.1.1.2897.1	12.5691	455898
	2	8.62	8.62	34.93	20.1	15.79	tr|E7CQV5|E7CQV5_VARSC	Lysosomal acid lipase (Fragment) OS=Varanus scalaris GN=LAL-1 PE=2 SV=1			0.801343	99	PAEEHTVVTR			cleaved Y-P@N-term	0.00660984	1137.58	569.799	1137.58	569.796	2	16	1.1.1.2146.1	10.684	1266781
	2	12.01	12.01	33.97	33.97	22.49	tr|E7CQV5|E7CQV5_VARSC	Lysosomal acid lipase (Fragment) OS=Varanus scalaris GN=LAL-1 PE=2 SV=1			2	99	FDLPAMINYVLEK	Oxidation(M)@6			-0.00111278	1567.79	784.904	1567.8	784.905	2	21	1.1.1.2996.1	13.0341	2050280
	2	12.01	12.01	33.97	33.97	22.49	tr|E7CQV5|E7CQV5_VARSC	Lysosomal acid lipase (Fragment) OS=Varanus scalaris GN=LAL-1 PE=2 SV=1			2	99	GYPAEEHTVVTR				-0.000539866	1357.66	453.561	1357.66	453.561	3	15	1.1.1.1963.1	10.6625	17046730

## Sheet: V. giganteus
	N	Unused	Total	%Cov	%Cov(50)	%Cov(95)	Accessions	Names	Used	Annotation	Contrib	Conf	Sequence	Modifications	ProteinModifications	Cleavages	dMass	Obs MW	Obs m/z	Theor MW	Theor m/z	Theor z	Sc	Spectrum	Acq Time	Intensity (Peptide)	PrecursorIntensityAcquisition	Apex Time (Peptide)	Elution Peak Width (Peptide)	MS2Counts
BNP
	2731	0.52	0.56	39.2	21.6	8.8	sp|Q2XXL8|VNP_VARVA	Natriuretic peptide GNP1 OS=Varanus varius PE=2 SV=1			0.0550241	99	LQPEGSCFGQ	Carbamidomethyl(C)@7		cleaved Q-K@C-term	0.00465461	1121.49	561.75	1121.48	561.748	2	15	1.1.1.6175.1	20.7849	449752
	2731	0.52	0.56	39.2	21.6	8.8	sp|Q2XXL8|VNP_VARVA	Natriuretic peptide GNP1 OS=Varanus varius PE=2 SV=1			0.0301184	98.99	LQPEGSCFGQK	Carbamidomethyl(C)@7; Lys-loss@C-term			0.00514289	1121.49	561.75	1121.48	561.748	2	15	1.1.1.6090.1	20.5807	439380
	2731	0.52	0.56	39.2	21.6	8.8	sp|Q2XXL8|VNP_VARVA	Natriuretic peptide GNP1 OS=Varanus varius PE=2 SV=1			0.033389	99	QPEGSCFGQK	Gln->pyro-Glu@N-term; Carbamidomethyl(C)@6		cleaved L-Q@N-term	0.00431346	1119.47	560.742	1119.47	560.74	2	15	1.1.1.4599.1	17.1353	723472
CRISP
	1	10.45	10.45	45.45	41.32	41.32	tr|E2E4E6|E2E4E6_VARME	CRiSP-Vmer1 OS=Varanus mertensi PE=2 SV=1			0.313364	99	AIGEPCAACPK	Carbamidomethyl@N-term; Carbamidomethyl(C)@6; Carbamidomethyl(C)@9		cleaved Y-A@N-term	0.00553355	1229.56	615.787	1229.55	615.784	2	17	1.1.1.2832.1	12.9019	1442724
	1	10.45	10.45	45.45	41.32	41.32	tr|E2E4E6|E2E4E6_VARME	CRiSP-Vmer1 OS=Varanus mertensi PE=2 SV=1			0.0777937	99	CNYKEHTSIAER	Carbamidomethyl(C)@1; Ammonia-loss(N)@2		missed K-E@4	0.00682008	1489.67	745.842	1489.66	745.838	2	18	1.1.1.2859.1	12.9615	636643
	1	10.45	10.45	45.45	41.32	41.32	tr|E2E4E6|E2E4E6_VARME	CRiSP-Vmer1 OS=Varanus mertensi PE=2 SV=1			2	99	KYEPYAIGEPCAACPK	Carbamyl@N-term; Carbamidomethyl(C)@11; Carbamidomethyl(C)@14		missed K-Y@1	0.0066968	1895.86	948.938	1895.85	948.935	2	20	1.1.1.9228.1	28.0229	538764
	1	10.45	10.45	45.45	41.32	41.32	tr|E2E4E6|E2E4E6_VARME	CRiSP-Vmer1 OS=Varanus mertensi PE=2 SV=1			0.0609802	99	SWDNIIAESAK	Carbamyl@N-term		cleaved M-S@N-term	0.00445681	1275.61	638.814	1275.61	638.812	2	18	1.1.1.15703.1	43.7075	478785
	1	10.45	10.45	45.45	41.32	41.32	tr|E2E4E6|E2E4E6_VARME	CRiSP-Vmer1 OS=Varanus mertensi PE=2 SV=1			2	99	TIGGVVCGENYFMSSNPR	Carbamyl@N-term; Carbamidomethyl(C)@7; Oxidation(M)@13			0.00795322	2045.9	1023.96	2045.89	1023.95	2	23	1.1.1.14706.1	41.2274	623555
	1	10.45	10.45	45.45	41.32	41.32	tr|E2E4E6|E2E4E6_VARME	CRiSP-Vmer1 OS=Varanus mertensi PE=2 SV=1			2	99	TWSSSIQSWFDER				0.00375685	1627.73	814.872	1627.73	814.871	2	20	1.1.1.17475.1	47.9814	806751
	1	10.45	10.45	45.45	41.32	41.32	tr|E2E4E6|E2E4E6_VARME	CRiSP-Vmer1 OS=Varanus mertensi PE=2 SV=1			2	99	VGCAINLCPAQSLK	Carbamidomethyl(C)@3; Carbamidomethyl(C)@8			0.00545721	1529.77	765.895	1529.77	765.892	2	21	1.1.1.10046.1	29.9671	478495
	1	10.45	10.45	45.45	41.32	41.32	tr|E2E4E6|E2E4E6_VARME	CRiSP-Vmer1 OS=Varanus mertensi PE=2 SV=1			2	99	YFQVCQYCSGGNVASR	Carbamidomethyl(C)@5; Carbamidomethyl(C)@8			0.00561913	1894.81	948.415	1894.81	948.412	2	25	1.1.1.8170.1	25.5114	466769
	4	5.59	5.54	30.23	14.34	9.302	tr|E2E4G7|E2E4G7_VARME	Kallikrein-Vmer OS=Varanus mertensi PE=2 SV=1			2	99	FGVHNREQTR			missed R-E@6	0.00587891	1242.63	415.216	1242.62	415.215	3	16	1.1.1.1774.1	10.2584	124085
	4	5.59	5.54	30.23	14.34	9.302	tr|E2E4G7|E2E4G7_VARME	Kallikrein-Vmer OS=Varanus mertensi PE=2 SV=1			2	99	LCAGVLEGGPDACR	Carbamidomethyl(C)@2; Carbamidomethyl(C)@13		cleaved M-L@N-term	0.00666465	1473.68	737.846	1473.67	737.842	2	21	1.1.1.7342.1	23.5397	1725198
	2	4	4	16.85	16.85	16.85	tr|E2E4E9|E2E4E9_VARGI; tr|E2E4E8|E2E4E8_VARGO; tr|E2E4E7|E2E4E7_9SAUR; tr|E2E4E6|E2E4E6_VARME; tr|B6CJU4|B6CJU4_VARKO; sp|Q2XXP2|CRVPA_VARVA	CRiSP-Vgig1 (Fragment) OS=Varanus giganteus PE=2 SV=1; CRiSP-Vgou1 OS=Varanus gouldii PE=2 SV=1; CRiSP-Vpan1 (Fragment) OS=Varanus panoptes PE=2 SV=1; CRiSP-Vmer1 OS=Varanus mertensi PE=2 SV=1; CRISP toxin Var12 (Fragment) OS=Varanus komodoensis PE=4 SV=1; Cysteine-rich venom protein VAR10 (Fragment) OS=Varanus varius PE=2 SV=1			2	99	TIGGVVCGENYFMSSNPR	Carbamidomethyl(C)@7; Oxidation(M)@13			-0.0174964	2002.87	668.631	2002.89	668.637	3	23	1.1.1.2870.3	16.4776	632.17	593.51	16.44	0.32	3166.72
	2	4	4	16.85	16.85	16.85	tr|E2E4E9|E2E4E9_VARGI; tr|E2E4E8|E2E4E8_VARGO; tr|E2E4E7|E2E4E7_9SAUR; tr|E2E4E6|E2E4E6_VARME; tr|B6CJU4|B6CJU4_VARKO; sp|Q2XXP2|CRVPA_VARVA	CRiSP-Vgig1 (Fragment) OS=Varanus giganteus PE=2 SV=1; CRiSP-Vgou1 OS=Varanus gouldii PE=2 SV=1; CRiSP-Vpan1 (Fragment) OS=Varanus panoptes PE=2 SV=1; CRiSP-Vmer1 OS=Varanus mertensi PE=2 SV=1; CRISP toxin Var12 (Fragment) OS=Varanus komodoensis PE=4 SV=1; Cysteine-rich venom protein VAR10 (Fragment) OS=Varanus varius PE=2 SV=1			2	99	TWSSSIQSWFDER				-0.0132109	1627.71	814.864	1627.73	814.871	2	15	1.1.1.2907.3	18.1577	686.42	589.08	18.08	0.23	1825.22
ESP
	4	3.75	3.75	30.05	16.39	13.11	tr|E2E4K6|E2E4K6_VARIN	ESP-Vind2 (Fragment) OS=Varanus indicus PE=2 SV=1			0.966576	97.57	LSVDYPENPCR	Deamidated(N)@8; Carbamidomethyl(C)@10			0.00802748	1349.6	675.807	1349.59	675.803	2	14	1.1.1.2007.1	11.5803	497755
Kallikrein
	10	0.92	0.95	3.101	3.101	3.101	tr|Q2XXN0|Q2XXN0_9SAUR; tr|Q2XXM9|Q2XXM9_9SAUR; tr|Q2XXM7|Q2XXM7_9SAUR; tr|Q2XXM0|Q2XXM0_9SAUR; tr|Q2XXL9|Q2XXL9_VARVA; tr|Q2XW09|Q2XW09_9SAUR; tr|E2E4H7|E2E4H7_VARGI; tr|E2E4H6|E2E4H6_9SAUR; tr|E2E4H3|E2E4H3_9SAUR; tr|E2E4G9|E2E4G9_VARSC; tr|E2E4G8|E2E4G8_VARGO; tr|E2E4G7|E2E4G7_VARME; tr|E2E4G6|E2E4G6_VARGO; tr|E2E4G4|E2E4G4_VARGA	Kallikrein-Var5 OS=Varanus mitchelli PE=2 SV=1; Kallikrein-Var6 (Fragment) OS=Varanus mitchelli PE=2 SV=1; Kallikrein-Var8 (Fragment) OS=Varanus mitchelli PE=2 SV=1; Kallikrein-Var10 OS=Varanus panoptes rubidus PE=2 SV=1; Kallikrein-Var11 (Fragment) OS=Varanus varius PE=2 SV=1; Kallikrein-Var12 (Fragment) OS=Varanus panoptes rubidus PE=2 SV=1; Kallikrein-Vgig1 (Fragment) OS=Varanus giganteus PE=2…			0.920819	98.05	GDDIMLIK	Oxidation(M)@5			-0.00041666	919.468	460.741	919.468	460.742	2	13	1.1.1.2704.2	15.8727	947.14	916.99	15.86	0.22	2761.65
	3	2.36	2.41	21.17	19.37	11.71	tr|E2E4H7|E2E4H7_VARGI	Kallikrein-Vgig1 (Fragment) OS=Varanus giganteus PE=2 SV=1			1.82391	99	LDTPVTYNEH			cleaved H-I@C-term	-0.00719768	1187.54	594.777	1187.55	594.78	2	11	1.1.1.2674.2	14.9
	3	2.36	2.41	21.17	19.37	11.71	tr|E2E4H7|E2E4H7_VARGI	Kallikrein-Vgig1 (Fragment) OS=Varanus giganteus PE=2 SV=1			0.163043	99	LLNQDWVLTAAHCYDR	Carbamidomethyl(C)@13		cleaved T-L@N-term	-0.0181751	1973.92	658.982	1973.94	658.988	3	12	1.1.1.2720.6	16.95
	4	2.23	2.23	13.96	13.96	6.306	tr|E2E4H7|E2E4H7_VARGI	Kallikrein-Vgig1 (Fragment) OS=Varanus giganteus PE=2 SV=1			0.89279	99	LDTPVTYNEHIAPM	Oxidation(M)@14		cleaved M-A@C-term	-0.0145122	1615.74	808.878	1615.76	808.885	2	16	1.1.1.2806.11	16.0497	1212.83	1046.17	16.14	0.27	3250.88
	4	2.23	2.23	13.96	13.96	6.306	tr|E2E4H7|E2E4H7_VARGI	Kallikrein-Vgig1 (Fragment) OS=Varanus giganteus PE=2 SV=1			0.801343	99	LDTPVTYNEH			cleaved H-I@C-term	-0.0152543	1187.53	594.773	1187.55	594.78	2	11	1.1.1.2790.6	15.3418	366.5	331.18	15.31	0.26	951.842
	3	6.92	6.98	29.84	22.09	22.09	tr|E2E4G6|E2E4G6_VARGO	Kallikrein-Vgou2 OS=Varanus gouldii PE=2 SV=1			2	99	GDSGGPLLCGGQLQGLVSFGGYPCGEPMVPGVYTK	Carbamidomethyl(C)@9; Deamidated(Q)@12; Carbamidomethyl(C)@24; Dehydrated(E)@26			-0.00527018	3536.64	885.166	3536.64	885.168	4	36	1.1.1.2825.4	17.8532	2745.5	1770.53	17.69	0.36	29944.8
	3	6.92	6.98	29.84	22.09	22.09	tr|E2E4G6|E2E4G6_VARGO	Kallikrein-Vgou2 OS=Varanus gouldii PE=2 SV=1			1.95861	99	GDDIMLIK				0.00450773	903.478	452.746	903.474	452.744	2	13	1.1.1.2794.4	16.4311	2534.74	2534.22	16.42	0.23	9041.56
	3	6.92	6.98	29.84	22.09	22.09	tr|E2E4G6|E2E4G6_VARGO	Kallikrein-Vgou2 OS=Varanus gouldii PE=2 SV=1			1.85387	99	LDTPVTYNEH			cleaved H-I@C-term	-0.00927288	1187.54	594.776	1187.55	594.78	2	12	1.1.1.2789.11	16.2347	432.81	350.3	16.42	0.63	972.867
	3	6.92	6.98	29.84	22.09	22.09	tr|E2E4G6|E2E4G6_VARGO	Kallikrein-Vgou2 OS=Varanus gouldii PE=2 SV=1			1.10237	99	LDTPVTYNEHIAPM	Oxidation(M)@14		cleaved M-A@C-term	-0.0307475	1615.72	808.87	1615.76	808.885	2	17	1.1.1.2786.10	16.1035	3348.97	600.29	15.85	0.17	2031.55
	3	1.93	1.93	13.95	8.527	5.426	tr|E2E4G6|E2E4G6_VARGO	Kallikrein-Vgou2 OS=Varanus gouldii PE=2 SV=1			0.0310503	96.38	LDTPVTYNEHIAPM	Oxidation(M)@14		cleaved M-A@C-term	-0.0466167	1615.71	808.862	1615.76	808.885	2	10	1.1.1.2721.14	15.8833
	3	1.93	1.93	13.95	8.527	5.426	tr|E2E4G6|E2E4G6_VARGO	Kallikrein-Vgou2 OS=Varanus gouldii PE=2 SV=1			1.49485	99	LDTPVTYNEH			cleaved H-I@C-term	-0.0115922	1187.53	594.774	1187.55	594.78	2	11	1.1.1.2705.4	15.1667
	3	5.51	5.51	22.09	22.09	18.99	tr|E2E4G6|E2E4G6_VARGO	Kallikrein-Vgou2 OS=Varanus gouldii PE=2 SV=1			2	99	GDSGGPLLCGGQLQGLVSFGGYPCGEPMVPGVYTK	Carbamidomethyl(C)@9; Deamidated(Q)@12; Carbamidomethyl(C)@24; Dehydrated(E)@26			0.0355013	3536.68	885.177	3536.64	885.168	4	26	1.1.1.2861.7	18.1582	1147.54	785.85	17.98	0.37	9485.19
	3	5.51	5.51	22.09	22.09	18.99	tr|E2E4G6|E2E4G6_VARGO	Kallikrein-Vgou2 OS=Varanus gouldii PE=2 SV=1			1.55284	99	LDTPVTYNEHIAPM	Oxidation(M)@14		cleaved M-A@C-term	-0.0151225	1615.74	808.877	1615.76	808.885	2	17	1.1.1.2819.6	16.2497	1597.56	496.83	16.08	0.22	1958.14
	3	5.51	5.51	22.09	22.09	18.99	tr|E2E4G6|E2E4G6_VARGO	Kallikrein-Vgou2 OS=Varanus gouldii PE=2 SV=1			1.52288	99	LDTPVTYNEH			cleaved H-I@C-term	-0.0130571	1187.53	594.774	1187.55	594.78	2	12	1.1.1.2791.2	15.0664	5098.79	1318.45	15.25	0.22	2261.22
	4	2.51	2.51	18.6	16.67	13.57	tr|E2E4G7|E2E4G7_VARME	Kallikrein-Vmer OS=Varanus mertensi PE=2 SV=1			2	99	GDSGGPLLCGGQLQGLVSFGGYPCGEPMVPGVYTK	Carbamidomethyl(C)@9; Carbamidomethyl(C)@24; Dehydrated(E)@26			-0.060073	3535.6	884.907	3535.66	884.922	4	33	1.1.1.2730.5	17.6968	985.67	974.86	17.7	0.37	10258.9
Lysosomal acid lipase
	2	7.15	7.15	51.57	42.13	38.19	tr|E7CQV4|E7CQV4_VARKO	Lysosomal acid lipase OS=Varanus komodoensis PE=2 SV=1			0.0347983	95.17	DGYILSMSR	Carbamyl@N-term			0.00320627	1083.51	542.76	1083.5	542.758	2	15	1.1.1.13497.1	38.2885	658113
	2	7.15	7.15	51.57	42.13	38.19	tr|E7CQV4|E7CQV4_VARKO	Lysosomal acid lipase OS=Varanus komodoensis PE=2 SV=1			0.167491	99	FDLPAMIHYILEK	Carbamyl@N-term; Oxidation(M)@6			0.0060201	1647.84	824.927	1647.83	824.924	2	19	1.1.1.20855.1	56.2587	411138
	2	7.15	7.15	51.57	42.13	38.19	tr|E7CQV4|E7CQV4_VARKO	Lysosomal acid lipase OS=Varanus komodoensis PE=2 SV=1			2	99	GYPAEEHTVVTR	Carbamyl@N-term			0.00474903	1400.67	701.344	1400.67	701.341	2	18	1.1.1.5073.1	18.2286	5903041
	2	7.15	7.15	51.57	42.13	38.19	tr|E7CQV4|E7CQV4_VARKO	Lysosomal acid lipase OS=Varanus komodoensis PE=2 SV=1			2	99	MFFALAPVTR				0.00456495	1151.62	576.818	1151.62	576.815	2	16	1.1.1.15804.1	43.9531	733006
	2	7.15	7.15	51.57	42.13	38.19	tr|E7CQV4|E7CQV4_VARKO	Lysosomal acid lipase OS=Varanus komodoensis PE=2 SV=1			2	99	SHQHLSVDQDEFWAFSFDEMAK	Carbamyl@N-term; Oxidation(M)@20			0.00363246	2712.16	905.06	2712.16	905.059	3	27	1.1.1.16698.1	46.11	330616
	2	7.15	7.15	51.57	42.13	38.19	tr|E7CQV4|E7CQV4_VARKO	Lysosomal acid lipase OS=Varanus komodoensis PE=2 SV=1			0.920819	99	TGQQQLYYVGHSQGTTIAFIAFSTMPELAQK	Deamidated(Q)@13; Oxidation(M)@25			0.0433755	3431.71	1144.91	3431.67	1144.9	3	23	1.1.1.17569.1	48.2056	432663
	3	1.68	1.68	4.785	4.785	4.785	tr|E7CQV5|E7CQV5_VARSC; tr|E7CQV4|E7CQV4_VARKO	Lysosomal acid lipase (Fragment) OS=Varanus scalaris GN=LAL-1 PE=2 SV=1; Lysosomal acid lipase OS=Varanus komodoensis PE=2 SV=1			1.67778	99	MFFALAPVTR	Oxidation(M)@1			-0.0140313	1167.6	584.806	1167.61	584.813	2	13	1.1.1.2895.4	17.5959	647.27	644.99	17.58	0.23	1456.57
	2	7.45	7.45	28.74	23.62	16.93	tr|E7CQV4|E7CQV4_VARKO	Lysosomal acid lipase OS=Varanus komodoensis PE=2 SV=1			0.785156	97.07	DGYILSMSR	Oxidation(M)@7			-0.000298983	1056.49	529.253	1056.49	529.253	2	10	1.1.1.2771.11	15.4346	1527.14	484.73	15.29	0.13	2591.04
	2	7.45	7.45	28.74	23.62	16.93	tr|E7CQV4|E7CQV4_VARKO	Lysosomal acid lipase OS=Varanus komodoensis PE=2 SV=1			0.00921732	97.72	IAFSTMPELAQK	Oxidation(M)@6		cleaved F-I@N-term	-0.0248419	1350.66	676.337	1350.69	676.35	2	15	1.1.1.2786.9	16.0985	689.71	519.43	16.02	0.3	1867.55
	2	7.45	7.45	28.74	23.62	16.93	tr|E7CQV4|E7CQV4_VARKO	Lysosomal acid lipase OS=Varanus komodoensis PE=2 SV=1			2	99	GYPAEEHTVVTR				-0.0148279	1357.65	679.831	1357.66	679.839	2	14	1.1.1.2745.2	14.3191	725.43	528.28	14.41	0.17	1775.02
	2	7.45	7.45	28.74	23.62	16.93	tr|E7CQV4|E7CQV4_VARKO	Lysosomal acid lipase OS=Varanus komodoensis PE=2 SV=1			2	99	PAEEHTVVTR			cleaved Y-P@N-term	-0.00584133	1137.57	569.793	1137.58	569.796	2	15	1.1.1.2746.2	14.3392	525.65	471.95	14.37	0.22	372.627
	2	7.45	7.45	28.74	23.62	16.93	tr|E7CQV4|E7CQV4_VARKO	Lysosomal acid lipase OS=Varanus komodoensis PE=2 SV=1			1.85387	99	MFFALAPVTR	Oxidation(M)@1			-0.00536432	1167.61	584.81	1167.61	584.813	2	13	1.1.1.2808.4	17.075	3816.64	669.73	17.28	0.23	1453.14
	2	3.34	3.34	38.98	13.39	9.449	tr|E7CQV4|E7CQV4_VARKO	Lysosomal acid lipase OS=Varanus komodoensis PE=2 SV=1			0.0127808	98.36	IAFSTMPELAQK	Oxidation(M)@6		cleaved F-I@N-term	-0.0165411	1350.67	676.342	1350.69	676.35	2	11	1.1.1.2700.6	16.05
	2	3.34	3.34	38.98	13.39	9.449	tr|E7CQV4|E7CQV4_VARKO	Lysosomal acid lipase OS=Varanus komodoensis PE=2 SV=1			2	99	GYPAEEHTVVTR				-0.0171473	1357.65	679.83	1357.66	679.839	2	13	1.1.1.2653.2	14.3333
	2	3.34	3.34	38.98	13.39	9.449	tr|E7CQV4|E7CQV4_VARKO	Lysosomal acid lipase OS=Varanus komodoensis PE=2 SV=1			0.69037	99	PAEEHTVVTR			cleaved Y-P@N-term	-0.00755031	1137.57	569.792	1137.58	569.796	2	13	1.1.1.2656.2	14.45
	2	3.42	3.42	31.5	13.39	13.39	tr|E7CQV4|E7CQV4_VARKO	Lysosomal acid lipase OS=Varanus komodoensis PE=2 SV=1			1.10237	98.75	MFFALAPVTR	Oxidation(M)@1			-0.011834	1167.6	584.807	1167.61	584.813	2	12	1.1.1.2751.3	17.2333
	2	3.42	3.42	31.5	13.39	13.39	tr|E7CQV4|E7CQV4_VARKO	Lysosomal acid lipase OS=Varanus komodoensis PE=2 SV=1			2	99	GYPAEEHTVVTR				-0.0176355	1357.65	679.83	1357.66	679.839	2	12	1.1.1.2684.2	14.4333
	2	3.42	3.42	31.5	13.39	13.39	tr|E7CQV4|E7CQV4_VARKO	Lysosomal acid lipase OS=Varanus komodoensis PE=2 SV=1			0.0731433	99	IAFSTMPELAQK	Oxidation(M)@6		cleaved F-I@N-term	-0.0131231	1350.67	676.343	1350.69	676.35	2	13	1.1.1.2723.3	15.9833
	6	3.42	3.43	24.8	20.47	13.39	tr|E7CQV4|E7CQV4_VARKO	Lysosomal acid lipase OS=Varanus komodoensis PE=2 SV=1			0.943095	98.38	MFFALAPVTR	Oxidation(M)@1			-0.0103692	1167.6	584.808	1167.61	584.813	2	11	1.1.1.2717.5	17.1593	1470.26	511.56	17.32	0.23	1312.37
	6	3.42	3.43	24.8	20.47	13.39	tr|E7CQV4|E7CQV4_VARKO	Lysosomal acid lipase OS=Varanus komodoensis PE=2 SV=1			2	99	GYPAEEHTVVTR				0.00633797	1357.67	453.564	1357.66	453.561	3	12	1.1.1.2658.2	14.4854	183.57	172.24	14.47	0.24	1053.63
	6	3.42	3.43	24.8	20.47	13.39	tr|E7CQV4|E7CQV4_VARKO	Lysosomal acid lipase OS=Varanus komodoensis PE=2 SV=1			0.0851282	99	PAEEHTVVTR			cleaved Y-P@N-term	-0.00864895	1137.57	569.792	1137.58	569.796	2	11	1.1.1.2656.2	14.4174	138.62	137.51	14.47	0.29	237.714
	6	3.42	3.43	24.8	20.47	13.39	tr|E7CQV4|E7CQV4_VARKO	Lysosomal acid lipase OS=Varanus komodoensis PE=2 SV=1			0.0629839	99	IAFSTMPELAQK	Oxidation(M)@6		cleaved F-I@N-term	-0.0187384	1350.67	676.341	1350.69	676.35	2	14	1.1.1.2692.9	16.0265	354.26	351.74	16.03	0.32	1152.44
	5	1.87	1.9	15.35	7.48	3.937	tr|E7CQV4|E7CQV4_VARKO	Lysosomal acid lipase OS=Varanus komodoensis PE=2 SV=1			1.67778	99	MFFALAPVTR	Oxidation(M)@1			-0.00841607	1167.6	584.809	1167.61	584.813	2	14	1.1.1.2743.5	17.2895	1069.46	1053.27	17.31	0.28	2707.17
	2	5.97	5.97	27.95	20.87	13.39	tr|E7CQV4|E7CQV4_VARKO	Lysosomal acid lipase OS=Varanus komodoensis PE=2 SV=1			2	99	GYPAEEHTVVTR				-0.0292322	1357.63	679.824	1357.66	679.839	2	15	1.1.1.2652.2	14.3835	288.34	288.29	14.38	0.21	1434.72
	2	5.97	5.97	27.95	20.87	13.39	tr|E7CQV4|E7CQV4_VARKO	Lysosomal acid lipase OS=Varanus komodoensis PE=2 SV=1			2	99	PAEEHTVVTR			cleaved Y-P@N-term	-0.0153628	1137.56	569.788	1137.58	569.796	2	12	1.1.1.2653.2	14.4269	252.57	236.32	14.38	0.16	306.014
	2	5.97	5.97	27.95	20.87	13.39	tr|E7CQV4|E7CQV4_VARKO	Lysosomal acid lipase OS=Varanus komodoensis PE=2 SV=1			1.39794	99	MFFALAPVTR	Oxidation(M)@1			-0.0131768	1167.6	584.806	1167.61	584.813	2	14	1.1.1.2720.7	17.2216	2879.14	2475.24	17.29	0.27	6133.29
	2	5.97	5.97	27.95	20.87	13.39	tr|E7CQV4|E7CQV4_VARKO	Lysosomal acid lipase OS=Varanus komodoensis PE=2 SV=1			0.0721166	99	IAFSTMPELAQK	Oxidation(M)@6		cleaved F-I@N-term	-0.0758673	1350.61	676.312	1350.69	676.35	2	15	1.1.1.2690.12	15.8867	306.32	254.01	16.02	0.31	2477.97
	5	1.3	1.31	7.087	3.937	3.937	tr|E7CQV4|E7CQV4_VARKO	Lysosomal acid lipase OS=Varanus komodoensis PE=2 SV=1			1.30103	99	MFFALAPVTR	Oxidation(M)@1			-0.0153741	1167.6	584.805	1167.61	584.813	2	12	1.1.1.2736.4	17.3506	459.85	347.11	17.28	0.23	854.466
	1	11.06	11.06	37.8	29.53	22.83	tr|E7CQV4|E7CQV4_VARKO	Lysosomal acid lipase OS=Varanus komodoensis PE=2 SV=1			0.0123337	98.12	IAFSTMPELAQK	Oxidation(M)@6		cleaved F-I@N-term	-0.0238653	1350.66	676.338	1350.69	676.35	2	16	1.1.1.2785.5	15.8949	1670.82	1108.06	15.99	0.23	2902.54
	1	11.06	11.06	37.8	29.53	22.83	tr|E7CQV4|E7CQV4_VARKO	Lysosomal acid lipase OS=Varanus komodoensis PE=2 SV=1			2	99	FDLPAMIHYILEK	Oxidation(M)@6			-0.00508628	1604.82	535.948	1604.83	535.95	3	14	1.1.1.2837.3	18.2144	784.74	455.81	18.04	0.46	1358.92
	1	11.06	11.06	37.8	29.53	22.83	tr|E7CQV4|E7CQV4_VARKO	Lysosomal acid lipase OS=Varanus komodoensis PE=2 SV=1			2	99	GYPAEEHTVVTR				-0.0249598	1357.64	679.826	1357.66	679.839	2	14	1.1.1.2749.3	14.367	1203.29	1081.18	14.42	0.26	3066.82
	1	11.06	11.06	37.8	29.53	22.83	tr|E7CQV4|E7CQV4_VARKO	Lysosomal acid lipase OS=Varanus komodoensis PE=2 SV=1			2	99	MFFALAPVTR	Oxidation(M)@1			-0.00866021	1167.6	584.808	1167.61	584.813	2	14	1.1.1.2822.3	17.5144	9907.18	2107	17.27	0.22	4187.64
	1	11.06	11.06	37.8	29.53	22.83	tr|E7CQV4|E7CQV4_VARKO	Lysosomal acid lipase OS=Varanus komodoensis PE=2 SV=1			2	99	PAEEHTVVTR			cleaved Y-P@N-term	-0.0103579	1137.57	569.791	1137.58	569.796	2	15	1.1.1.2752.3	14.4867	836.92	629.11	14.42	0.22	233.814
	1	11.06	11.06	37.8	29.53	22.83	tr|E7CQV4|E7CQV4_VARKO	Lysosomal acid lipase OS=Varanus komodoensis PE=2 SV=1			2	99	TGQQQLYYVGH			cleaved H-S@C-term	-0.0174424	1292.6	647.306	1292.61	647.315	2	12	1.1.1.2771.10	15.3259	229.93	221.09	15.29	0.22	730.441
	4	1.38	1.39	11.81	3.937	3.937	tr|E7CQV4|E7CQV4_VARKO	Lysosomal acid lipase OS=Varanus komodoensis PE=2 SV=1			1.37675	99	MFFALAPVTR	Oxidation(M)@1			-0.00963678	1167.6	584.808	1167.61	584.813	2	13	1.1.1.2880.5	17.6506	1088.59	1036.02	17.71	0.28	2838.65
	2	9.17	9.17	50.39	49.61	27.95	tr|E7CQV4|E7CQV4_VARKO	Lysosomal acid lipase OS=Varanus komodoensis PE=2 SV=1			0.000434506	95.62	ADANHDVWIGNTR	Delta:H(2)C(2)(H)@5		cleaved L-A@N-term	-0.026117	1493.68	747.845	1493.7	747.858	2	17	1.1.1.2819.10	16.6339	1045.26	1040.17	16.64	0.27	6314.89
	2	9.17	9.17	50.39	49.61	27.95	tr|E7CQV4|E7CQV4_VARKO	Lysosomal acid lipase OS=Varanus komodoensis PE=2 SV=1			0.0736576	98.99	FDLPAMIH	Oxidation(M)@6		cleaved H-Y@C-term	-0.00898516	958.449	480.232	958.458	480.236	2	9	1.1.1.2830.3	17.1091	7584.54	988.42	16.82	0.23	2212.14
	2	9.17	9.17	50.39	49.61	27.95	tr|E7CQV4|E7CQV4_VARKO	Lysosomal acid lipase OS=Varanus komodoensis PE=2 SV=1			2	99	GYPAEEHTVVTR				-0.0126307	1357.65	679.832	1357.66	679.839	2	15	1.1.1.2769.3	14.4755	1176.47	890.99	14.57	0.22	2231.42
	2	9.17	9.17	50.39	49.61	27.95	tr|E7CQV4|E7CQV4_VARKO	Lysosomal acid lipase OS=Varanus komodoensis PE=2 SV=1			2	99	PAEEHTVVTR			cleaved Y-P@N-term	-0.0141421	1137.56	569.789	1137.58	569.796	2	14	1.1.1.2770.2	14.5024	970.05	870.02	14.57	0.22	609.515
	2	9.17	9.17	50.39	49.61	27.95	tr|E7CQV4|E7CQV4_VARKO	Lysosomal acid lipase OS=Varanus komodoensis PE=2 SV=1			2	99	SHQHLSVDQDEFWAF			cleaved F-S@C-term	-0.00832399	1844.8	615.942	1844.81	615.945	3	17	1.1.1.2849.2	17.9668	512.74	487.34	17.99	0.31	3702.63
	2	9.17	9.17	50.39	49.61	27.95	tr|E7CQV4|E7CQV4_VARKO	Lysosomal acid lipase OS=Varanus komodoensis PE=2 SV=1			1.85387	99	MFFALAPVTR	Oxidation(M)@1			-0.00756158	1167.6	584.809	1167.61	584.813	2	14	1.1.1.2847.3	17.8719	15971.1	3063.24	17.63	0.22	7319.46
	2	9.17	9.17	50.39	49.61	27.95	tr|E7CQV4|E7CQV4_VARKO	Lysosomal acid lipase OS=Varanus komodoensis PE=2 SV=1			0.032452	99	IAFSTMPELAQK	Oxidation(M)@6		cleaved F-I@N-term	-0.0126349	1350.67	676.344	1350.69	676.35	2	17	1.1.1.2808.7	16.1337	1852.94	1056.56	16.28	0.27	2659.55
	2	9.17	9.17	50.39	49.61	27.95	tr|E7CQV4|E7CQV4_VARKO	Lysosomal acid lipase OS=Varanus komodoensis PE=2 SV=1			0.0168249	99	FIAFSTMPELAQK	Oxidation(M)@7		cleaved A-F@N-term	-0.013666	1497.74	749.877	1497.75	749.884	2	18	1.1.1.2829.10	17.0838	2092.12	2072.6	17.1	0.27	7942.29
	3	5.49	5.49	34.25	22.44	22.44	tr|E7CQV4|E7CQV4_VARKO	Lysosomal acid lipase OS=Varanus komodoensis PE=2 SV=1			1.1549	98.83	MFFALAPVTR	Oxidation(M)@1			-0.0113458	1167.6	584.807	1167.61	584.813	2	12	1.1.1.2875.4	17.9679	5489.49	455.89	17.58	0.23	1118.7
	3	5.49	5.49	34.25	22.44	22.44	tr|E7CQV4|E7CQV4_VARKO	Lysosomal acid lipase OS=Varanus komodoensis PE=2 SV=1			0.0195421	98.99	IAFSTMPELAQK	Oxidation(M)@6		cleaved F-I@N-term	-0.00592099	1350.68	676.347	1350.69	676.35	2	14	1.1.1.2838.4	16.3012	723.39	488.39	16.18	0.35	1479.62
	3	5.49	5.49	34.25	22.44	22.44	tr|E7CQV4|E7CQV4_VARKO	Lysosomal acid lipase OS=Varanus komodoensis PE=2 SV=1			2	99	PAEEHTVVTR			cleaved Y-P@N-term	-0.0165835	1137.56	569.788	1137.58	569.796	2	12	1.1.1.2796.2	14.5785	249.73	214.94	14.53	0.25	386.714
	3	5.49	5.49	34.25	22.44	22.44	tr|E7CQV4|E7CQV4_VARKO	Lysosomal acid lipase OS=Varanus komodoensis PE=2 SV=1			1.85387	99	FDLPAMIHYILEK	Oxidation(M)@6			-0.0146078	1604.81	535.945	1604.83	535.95	3	14	1.1.1.2879.3	18.1757	599.6	559.31	18.37	0.46	2144.12
	3	5.49	5.49	34.25	22.44	22.44	tr|E7CQV4|E7CQV4_VARKO	Lysosomal acid lipase OS=Varanus komodoensis PE=2 SV=1			0.0127808	99	DGYILSMSRIPF	Oxidation(M)@7		cleaved F-G@C-term; missed R-I@9	-0.0102282	1413.69	707.85	1413.7	707.855	2	14	1.1.1.2872.5	17.8409	417.38	348.3	17.91	0.27	1537.04
	2	11.64	11.64	52.76	45.67	38.19	tr|E7CQV4|E7CQV4_VARKO	Lysosomal acid lipase OS=Varanus komodoensis PE=2 SV=1			2	99	FDLPAMIHYILEK	Oxidation(M)@6			-0.0124582	1604.81	803.415	1604.83	803.421	2	20	1.1.1.2851.4	18.1571	1164.58	871.15	18.3	0.4	3486.74
	2	11.64	11.64	52.76	45.67	38.19	tr|E7CQV4|E7CQV4_VARKO	Lysosomal acid lipase OS=Varanus komodoensis PE=2 SV=1			2	99	GYPAEEHTVVTR				-0.0136072	1357.65	679.832	1357.66	679.839	2	17	1.1.1.2766.3	14.4016	2952.2	1610.8	14.54	0.22	3810.73
	2	11.64	11.64	52.76	45.67	38.19	tr|E7CQV4|E7CQV4_VARKO	Lysosomal acid lipase OS=Varanus komodoensis PE=2 SV=1			2	99	PAEEHTVVTR			cleaved Y-P@N-term	-0.0153628	1137.56	569.788	1137.58	569.796	2	15	1.1.1.2767.3	14.4453	2042.7	1674.42	14.54	0.22	736.316
	2	11.64	11.64	52.76	45.67	38.19	tr|E7CQV4|E7CQV4_VARKO	Lysosomal acid lipase OS=Varanus komodoensis PE=2 SV=1			2	99	TGQQQLYYVGH			cleaved H-S@C-term	-0.00926371	1292.61	647.31	1292.61	647.315	2	16	1.1.1.2789.7	15.4072	480.19	429.72	15.46	0.22	1432.12
	2	11.64	11.64	52.76	45.67	38.19	tr|E7CQV4|E7CQV4_VARKO	Lysosomal acid lipase OS=Varanus komodoensis PE=2 SV=1			1.85387	99	MFFALAPVTR	Oxidation(M)@1			-0.00658502	1167.6	584.809	1167.61	584.813	2	14	1.1.1.2845.3	17.8756	38034.5	4604.94	17.56	0.26	10847.8
	2	11.64	11.64	52.76	45.67	38.19	tr|E7CQV4|E7CQV4_VARKO	Lysosomal acid lipase OS=Varanus komodoensis PE=2 SV=1			0.16877	99	IAFSTMPELAQK	Oxidation(M)@6		cleaved F-I@N-term	-0.00408994	1350.68	676.348	1350.69	676.35	2	16	1.1.1.2803.4	16.0194	10.9731	10.9731			4097.43
	2	11.64	11.64	52.76	45.67	38.19	tr|E7CQV4|E7CQV4_VARKO	Lysosomal acid lipase OS=Varanus komodoensis PE=2 SV=1			0.0231917	99	DGYILSMSRIPF	Oxidation(M)@7		cleaved F-G@C-term; missed R-I@9	-0.00864132	1413.69	707.851	1413.7	707.855	2	15	1.1.1.2850.5	18.115	2276.62	927.73	17.91	0.26	3602.35
	2	11.64	11.64	52.76	45.67	38.19	tr|E7CQV4|E7CQV4_VARKO	Lysosomal acid lipase OS=Varanus komodoensis PE=2 SV=1			0.00833099	99	NQGNSVMKPVVF	Deamidated(N)@4; Oxidation(M)@7		cleaved F-L@C-term	-0.0062468	1335.64	668.829	1335.65	668.832	2	18	1.1.1.2810.5	16.3169	1065.44	1042.44	16.34	0.27	3072.25
	2	11.64	11.64	52.76	45.67	38.19	tr|E7CQV4|E7CQV4_VARKO	Lysosomal acid lipase OS=Varanus komodoensis PE=2 SV=1			0.0043648	99	ILADANHDVWIGNTR	Delta:H(2)C(2)(H)@7		cleaved F-I@N-term	-0.0179755	1719.85	860.933	1719.87	860.942	2	15	1.1.1.2832.18	17.3292	372.46	371.5	17.34	0.27	2425.17
	2	7.82	7.82	42.52	30.71	27.17	tr|E7CQV4|E7CQV4_VARKO	Lysosomal acid lipase OS=Varanus komodoensis PE=2 SV=1			2	99	FDLPAMIHYILEK	Oxidation(M)@6			-0.0111288	1604.82	535.946	1604.83	535.95	3	16	1.1.1.2887.3	18.1547	918.26	763.92	18.26	0.37	2152.83
	2	7.82	7.82	42.52	30.71	27.17	tr|E7CQV4|E7CQV4_VARKO	Lysosomal acid lipase OS=Varanus komodoensis PE=2 SV=1			2	99	GYPAEEHTVVTR				-0.0171473	1357.65	679.83	1357.66	679.839	2	13	1.1.1.2803.2	14.5643	141.04	111.85	14.46	0.25	740.716
	2	7.82	7.82	42.52	30.71	27.17	tr|E7CQV4|E7CQV4_VARKO	Lysosomal acid lipase OS=Varanus komodoensis PE=2 SV=1			2	99	SHQHLSVDQDEFWAFSFDEMAK	Oxidation(M)@20			-0.0240755	2669.13	668.289	2669.15	668.295	4	19	1.1.1.2881.3	17.872	289.13	120.39	17.67	0.32	3372.15
	2	7.82	7.82	42.52	30.71	27.17	tr|E7CQV4|E7CQV4_VARKO	Lysosomal acid lipase OS=Varanus komodoensis PE=2 SV=1			1.49485	99	MFFALAPVTR	Oxidation(M)@1			-0.00804986	1167.6	584.809	1167.61	584.813	2	14	1.1.1.2876.2	17.6379	7421.23	5754.17	17.54	0.23	11182.8
	2	7.82	7.82	42.52	30.71	27.17	tr|E7CQV4|E7CQV4_VARKO	Lysosomal acid lipase OS=Varanus komodoensis PE=2 SV=1			0.157391	99	IAFSTMPELAQK	Oxidation(M)@6		cleaved F-I@N-term	-0.0154425	1350.67	676.342	1350.69	676.35	2	15	1.1.1.2845.4	16.2498	1035.28	879.71	16.17	0.31	2121.82
	3	2.99	2.99	24.02	16.14	16.14	tr|E7CQV4|E7CQV4_VARKO	Lysosomal acid lipase OS=Varanus komodoensis PE=2 SV=1			0.653647	96.2	DGYILSMSR	Oxidation(M)@7			-0.0096984	1056.48	529.248	1056.49	529.253	2	10	1.1.1.2837.9	15.563	475.56	415.36	15.48	0.22	1486.74
	3	2.99	2.99	24.02	16.14	16.14	tr|E7CQV4|E7CQV4_VARKO	Lysosomal acid lipase OS=Varanus komodoensis PE=2 SV=1			0.0447935	98.03	PAEEHTVVTR			cleaved Y-P@N-term	-0.0103579	1137.57	569.791	1137.58	569.796	2	10	1.1.1.2803.2	14.5646	138.68	134.18	14.51	0.25	275.514
	3	2.99	2.99	24.02	16.14	16.14	tr|E7CQV4|E7CQV4_VARKO	Lysosomal acid lipase OS=Varanus komodoensis PE=2 SV=1			2	99	MFFALAPVTR	Oxidation(M)@1			-0.00914849	1167.6	584.808	1167.61	584.813	2	14	1.1.1.2882.4	17.5703	2576.11	2522.38	17.55	0.23	5934.09
	3	2.99	2.99	24.02	16.14	16.14	tr|E7CQV4|E7CQV4_VARKO	Lysosomal acid lipase OS=Varanus komodoensis PE=2 SV=1			0.28735	99	IAFSTMPELAQK	Oxidation(M)@6		cleaved F-I@N-term	-0.00909482	1350.68	676.345	1350.69	676.35	2	16	1.1.1.2851.6	16.1749	304.99	289.69	16.22	0.32	1127.24
	2	7.9	7.9	41.73	41.34	18.5	tr|E7CQV4|E7CQV4_VARKO	Lysosomal acid lipase OS=Varanus komodoensis PE=2 SV=1			0.00788852	97.37	IAFSTMPELAQK	Oxidation(M)@6		cleaved F-I@N-term	-0.0175177	1350.67	676.341	1350.69	676.35	2	15	1.1.1.2822.4	16.3728	1164.75	472.66	16.21	0.31	1739.73
	2	7.9	7.9	41.73	41.34	18.5	tr|E7CQV4|E7CQV4_VARKO	Lysosomal acid lipase OS=Varanus komodoensis PE=2 SV=1			1.17393	98.82	MFFALAPVTR	Oxidation(M)@1			-0.011834	1167.6	584.807	1167.61	584.813	2	14	1.1.1.2844.5	17.3545	7202.48	1702.62	17.53	0.23	3165.44
	2	7.9	7.9	41.73	41.34	18.5	tr|E7CQV4|E7CQV4_VARKO	Lysosomal acid lipase OS=Varanus komodoensis PE=2 SV=1			2	99	FDLPAMIHYILEK	Oxidation(M)@6			-0.0197347	1604.81	535.943	1604.83	535.95	3	16	1.1.1.2860.5	18.0989	540.54	430.88	18.21	0.37	2284.75
	2	7.9	7.9	41.73	41.34	18.5	tr|E7CQV4|E7CQV4_VARKO	Lysosomal acid lipase OS=Varanus komodoensis PE=2 SV=1			2	99	GYPAEEHTVVTR				-0.0127527	1357.65	679.832	1357.66	679.839	2	13	1.1.1.2781.4	14.6325	615.52	396.42	14.55	0.22	946.416
	2	7.9	7.9	41.73	41.34	18.5	tr|E7CQV4|E7CQV4_VARKO	Lysosomal acid lipase OS=Varanus komodoensis PE=2 SV=1			2	99	PAEEHTVVTR			cleaved Y-P@N-term	-0.0134097	1137.56	569.789	1137.58	569.796	2	13	1.1.1.2780.3	14.5772	546.11	457.29	14.51	0.22	237.114
	2	2.43	2.43	14.57	7.874	7.874	tr|E7CQV4|E7CQV4_VARKO	Lysosomal acid lipase OS=Varanus komodoensis PE=2 SV=1			1.03152	98.47	MFFALAPVTR	Oxidation(M)@1			-0.0191583	1167.59	584.803	1167.61	584.813	2	13	1.1.1.2884.3	17.5336	471.78	461.15	17.56	0.27	1484.84
	2	2.43	2.43	14.57	7.874	7.874	tr|E7CQV4|E7CQV4_VARKO	Lysosomal acid lipase OS=Varanus komodoensis PE=2 SV=1			1.34679	99	PAEEHTVVTR			cleaved Y-P@N-term	-0.015607	1137.56	569.788	1137.58	569.796	2	12	1.1.1.2790.2	14.4965	153.6	145.27	14.54	0.25	210.113
	3	1.77	1.77	7.48	7.48	3.937	tr|E7CQV4|E7CQV4_VARKO	Lysosomal acid lipase OS=Varanus komodoensis PE=2 SV=1			1.76955	99	MFFALAPVTR	Oxidation(M)@1			-0.0130547	1167.6	584.806	1167.61	584.813	2	14	1.1.1.2889.4	17.7159	1164.03	566.44	17.54	0.24	1426.84

## Sheet: V. gilleni
	N	Unused	Total	%Cov	%Cov(50)	%Cov(95)	Accessions	Names	Used	Annotation	Contrib	Conf	Sequence	Modifications	ProteinModifications	Cleavages	dMass	Obs MW	Obs m/z	Theor MW	Theor m/z	Theor z	Sc	Spectrum	Acq Time	Intensity (Peptide)	PrecursorIntensityAcquisition	Apex Time (Peptide)	Elution Peak Width (Peptide)	MS2Counts
BNP
	10	6.48	6.48	31.63	31.63	26.53	tr|E8ZCG5|E8ZCG5_HELHR	Natriuretic peptide OS=Heloderma horridum GN=hkn-3 PE=2 SV=1			2	99	GPPFNPPPFVDYEPR			0.0143677	1727.85	864.93	1727.83	864.923	2	14	1,1,1,1202,17	19.4818	554.227	19.4946
	10	6.48	6.48	31.63	31.63	26.53	tr|E8ZCG5|E8ZCG5_HELHR	Natriuretic peptide OS=Heloderma horridum GN=hkn-3 PE=2 SV=1			2	99	VPPAFVPLVPR		cleaved N-V@N-term	-0.00398012	1190.71	596.364	1190.72	596.366	2	11	1,1,1,1165,6	18.3785	1134.79	18.4583
	10	6.48	6.48	31.63	31.63	26.53	tr|E8ZCG5|E8ZCG5_HELHR	Natriuretic peptide OS=Heloderma horridum GN=hkn-3 PE=2 SV=1			2	99	VPPPPLQMPLIPR		cleaved N-V@N-term	-0.00324491	1453.84	727.93	1453.85	727.931	2	11	1,1,1,1251,8	20.9756	1395.31	21.0578
	10	6.48	6.48	31.63	31.63	26.53	tr|E8ZCG5|E8ZCG5_HELHR	Natriuretic peptide OS=Heloderma horridum GN=hkn-3 PE=2 SV=1			0.484126	86.03	GPPYQPLVPR		cleaved N-G@N-term	-0.0108211	1122.61	562.311	1122.62	562.317	2	14	1,1,1,932,12	11.4883	1301.89	11.4459
Chitinase
	4	2.02	2.02	7.732	5.928	5.928	tr|E1GM05|E1GM05_LOALO	Chitinase I OS=Loa loa GN=LOAG_14219 PE=3 SV=2			0.00130485	97.06	YTNWAQYR			cleaved Y-Y@N-term	-0.00559136	1100.5	551.256	1100.5	551.259	2	9	1.1.1.2727.3	15.7333
	4	2.02	2.02	7.732	5.928	5.928	tr|E1GM05|E1GM05_LOALO	Chitinase I OS=Loa loa GN=LOAG_14219 PE=3 SV=2			0.0154727	97.71	RGCYYTNWAQYR	Carbamidomethyl(C)@3		cleaved I-R@N-term; missed R-G@1	0.0298868	1636.75	819.382	1636.72	819.368	2	10	1.1.1.2758.15	17.1167
	4	2.02	2.02	7.732	5.928	5.928	tr|E1GM05|E1GM05_LOALO	Chitinase I OS=Loa loa GN=LOAG_14219 PE=3 SV=2			2	99	LLLTAAVAAGK				-0.00111803	1026.64	514.329	1026.64	514.329	2	12	1.1.1.2924.2	22.25
	5	2	2	28.04	6.614	3.704	tr|A0A0B8RRA8|A0A0B8RRA8_BOIIR	Chitotriosidase OS=Boiga irregularis PE=3 SV=1			2	99	TLLAIGGWNFGSAK			cleaved N-T@N-term	0.00520404	1433.77	717.893	1433.77	717.891	2	13	1.1.1.2754.2	19.4167
	5	2	2	6.085	3.704	3.704	tr|A0A0B8RRA8|A0A0B8RRA8_BOIIR	Chitotriosidase OS=Boiga irregularis PE=3 SV=1			2	99	TLLAIGGWNFGSAK			cleaved N-T@N-term	-0.0310084	1433.74	717.875	1433.77	717.891	2	15	1.1.1.2788.3	18.2667
	4	2	2	23.81	3.704	3.704	tr|A0A0B8RRA8|A0A0B8RRA8_BOIIR	Chitotriosidase OS=Boiga irregularis PE=3 SV=1			2	99	TLLAIGGWNFGSAK			cleaved N-T@N-term	0.0175537	1433.78	717.899	1433.77	717.891	2	13	1.1.1.2804.3	21.9333
	5	2	2	12.43	3.704	3.704	tr|A0A0B8RRA8|A0A0B8RRA8_BOIIR	Chitotriosidase OS=Boiga irregularis PE=3 SV=1			2	99	TLLAIGGWNFGSAK			cleaved N-T@N-term	-0.00491392	1433.76	717.888	1433.77	717.891	2	13	1.1.1.2861.3	18.9167
	3	2	2	6.614	3.704	3.704	tr|A0A0B8RRA8|A0A0B8RRA8_BOIIR	Chitotriosidase OS=Boiga irregularis PE=3 SV=1			2	99	TLLAIGGWNFGSAK			cleaved N-T@N-term	-0.030276	1433.74	717.875	1433.77	717.891	2	14	1.1.1.2890.4	18.2667
	6	2	2	3.704	3.704	3.704	tr|A0A0B8RRA8|A0A0B8RRA8_BOIIR; tr|A0A098M166|A0A098M166_9SAUR	Chitotriosidase OS=Boiga irregularis PE=3 SV=1; Chitotriosidase OS=Hypsiglena sp. JMG-2014 PE=3 SV=1			2	99	TLLAIGGWNFGSAK			cleaved N-T@N-term	0.000158477	1433.77	717.891	1433.77	717.891	2	14	1.1.1.2886.6	18.2833
	4	2	2	10.58	3.704	3.704	tr|A0A0B8RRA8|A0A0B8RRA8_BOIIR; tr|A0A098M166|A0A098M166_9SAUR	Chitotriosidase OS=Boiga irregularis PE=3 SV=1; Chitotriosidase OS=Hypsiglena sp. JMG-2014 PE=3 SV=1			2	99	TLLAIGGWNFGSAK			cleaved N-T@N-term	-0.0296657	1433.74	717.876	1433.77	717.891	2	15	1.1.1.2886.2	18.4
	8	2	2	3.704	3.704	3.704	tr|A0A0B8RRA8|A0A0B8RRA8_BOIIR; tr|A0A098M166|A0A098M166_9SAUR	Chitotriosidase OS=Boiga irregularis PE=3 SV=1; Chitotriosidase OS=Hypsiglena sp. JMG-2014 PE=3 SV=1			2	99	TLLAIGGWNFGSAK			cleaved N-T@N-term	-0.000882969	1433.77	717.89	1433.77	717.891	2	14	1.1.1.2762.3	18.15
	5	2	2	3.704	3.704	3.704	tr|A0A0B8RRA8|A0A0B8RRA8_BOIIR; tr|A0A098M166|A0A098M166_9SAUR	Chitotriosidase OS=Boiga irregularis PE=3 SV=1; Chitotriosidase OS=Hypsiglena sp. JMG-2014 PE=3 SV=1			2	99	TLLAIGGWNFGSAK			cleaved N-T@N-term	-0.0316188	1433.74	717.875	1433.77	717.891	2	15	1.1.1.2682.3	18.3333
	5	2	2	26.46	3.704	3.704	tr|A0A098M166|A0A098M166_9SAUR	Chitotriosidase OS=Hypsiglena sp. JMG-2014 PE=3 SV=1			2	99	TLLAIGGWNFGSAK				-0.00286341	1433.76	717.889	1433.77	717.891	2	13	1.1.1.2872.3	21.35
	7	2	2	18.78	6.614	3.704	tr|A0A098M166|A0A098M166_9SAUR	Chitotriosidase OS=Hypsiglena sp. JMG-2014 PE=3 SV=1			2	99	TLLAIGGWNFGSAK				-0.00129164	1433.77	717.89	1433.77	717.891	2	12	1.1.1.3224.2	24.4833
	6	2	2	21.96	6.614	3.704	tr|A0A098M166|A0A098M166_9SAUR	Chitotriosidase OS=Hypsiglena sp. JMG-2014 PE=3 SV=1			2	99	TLLAIGGWNFGSAK				0.00474843	1433.77	717.893	1433.77	717.891	2	12	1.1.1.2812.3	19.9667
	5	2	2	6.878	3.704	3.704	tr|A0A098M166|A0A098M166_9SAUR	Chitotriosidase OS=Hypsiglena sp. JMG-2014 PE=3 SV=1			2	99	TLLAIGGWNFGSAK				-0.0325954	1433.73	717.874	1433.77	717.891	2	14	1.1.1.2725.9	18.2333
	4	2	2	13.26	1.865	1.14	tr|M7BFK4|M7BFK4_CHEMY	Chitotriosidase-1 OS=Chelonia mydas GN=UY3_12053 PE=3 SV=1			2	99	LLLTAAVAAGK				-0.00319988	1026.64	514.327	1026.64	514.329	2	11	1.1.1.2739.2	18.9
	4	2	2	3.523	1.14	1.14	tr|M7BFK4|M7BFK4_CHEMY	Chitotriosidase-1 OS=Chelonia mydas GN=UY3_12053 PE=3 SV=1			2	99	LLLTAAVAAGK				-0.000342094	1026.64	514.329	1026.64	514.329	2	12	1.1.1.2859.4	17.0333
	5	2	2.01	9.326	1.865	1.14	tr|M7BFK4|M7BFK4_CHEMY	Chitotriosidase-1 OS=Chelonia mydas GN=UY3_12053 PE=3 SV=1			2	99	LLLTAAVAAGK				-0.00234865	1026.64	514.328	1026.64	514.329	2	12	1.1.1.2858.2	21.2833
	5	2	2	2.28	1.14	1.14	tr|M7BFK4|M7BFK4_CHEMY	Chitotriosidase-1 OS=Chelonia mydas GN=UY3_12053 PE=3 SV=1			2	99	LLLTAAVAAGK				-0.00266891	1026.64	514.328	1026.64	514.329	2	12	1.1.1.2731.2	16.6833
CRISP
	1	30.14	30.14	26.45	26.45	26.45	tr|E2E4F1|E2E4F1_9SAUR	CRiSP-Vtri1 OS=Varanus tristis PE=2 SV=1			2	99	DDLMTTNPEIQNEIINK		cleaved L-D@N-term	0.057681	1987.01	994.514	1986.96	994.486	2	23	1,1,1,1109,21	16.689	813.665	16.6984
	1	30.14	30.14	26.45	26.45	26.45	tr|E2E4F1|E2E4F1_9SAUR	CRiSP-Vtri1 OS=Varanus tristis PE=2 SV=1			2	99	DLDDLMTTNPEI		cleaved L-D@N-term; cleaved I-Q@C-term	-0.00159992	1375.62	688.815	1375.62	688.816	2	7	1,1,1,1268,7	21.4996	210.034	21.4902
	1	30.14	30.14	26.45	26.45	26.45	tr|E2E4F1|E2E4F1_9SAUR	CRiSP-Vtri1 OS=Varanus tristis PE=2 SV=1			2	99	DLMTTNPEIQNEIINK		cleaved D-D@N-term	0.995324	1872.93	625.316	1871.93	624.984	3	14	1,1,1,1107,13	16.6242	284.644	16.4646
	1	30.14	30.14	26.45	26.45	26.45	tr|E2E4F1|E2E4F1_9SAUR	CRiSP-Vtri1 OS=Varanus tristis PE=2 SV=1			2	99	LDLDDLMTTNPEIQNEIINK		cleaved S-L@N-term	-0.00518547	2328.15	583.044	2328.15	583.045	4	16	1,1,1,1345,4	23.7633	428.176	23.7574
	1	30.14	30.14	26.45	26.45	26.45	tr|E2E4F1|E2E4F1_9SAUR	CRiSP-Vtri1 OS=Varanus tristis PE=2 SV=1			2	99	LDLDDLMTTNPEIQNEIINKHNDLRR		cleaved S-L@N-term; missed K-H@20; missed R-R@25	0.00287856	3119.57	624.921	3119.57	624.921	5	11	1,1,1,1220,6	20.0199	1476.16	19.9491
	1	30.14	30.14	26.45	26.45	26.45	tr|E2E4F1|E2E4F1_9SAUR	CRiSP-Vtri1 OS=Varanus tristis PE=2 SV=1			2	99	LMTTNPEIQNEIINK		cleaved D-L@N-term	0.0376234	1756.94	879.477	1756.9	879.459	2	21	1,1,1,1026,20	14.2458	1634.47	14.2264
	1	30.14	30.14	26.45	26.45	26.45	tr|E2E4F1|E2E4F1_9SAUR	CRiSP-Vtri1 OS=Varanus tristis PE=2 SV=1			2	99	MSWDNTIAESAER	Dehydrated(D)@4		0.027567	1490.67	746.344	1490.65	746.33	2	11	1,1,1,953,12	12.1047	833.161	12.0278
	1	30.14	30.14	26.45	26.45	26.45	tr|E2E4F1|E2E4F1_9SAUR	CRiSP-Vtri1 OS=Varanus tristis PE=2 SV=1			2	99	MTTNPEIQNEIINK		cleaved L-M@N-term	-0.00697956	1643.81	548.945	1643.82	548.947	3	16	1,1,1,947,11	11.9217	1044.5	11.9102
	1	30.14	30.14	26.45	26.45	26.45	tr|E2E4F1|E2E4F1_9SAUR	CRiSP-Vtri1 OS=Varanus tristis PE=2 SV=1			2	99	PEIQNEIINK		cleaved N-P@N-term	-0.00941023	1196.63	599.323	1196.64	599.327	2	16	1,1,1,879,13	9.9676	624.646	9.9837
	1	30.14	30.14	26.45	26.45	26.45	tr|E2E4F1|E2E4F1_9SAUR	CRiSP-Vtri1 OS=Varanus tristis PE=2 SV=1			2	99	SGIQSWFDER		cleaved S-S@N-term	0.00271972	1223.56	612.787	1223.56	612.786	2	9	1,1,1,1090,15	16.131	436.13	16.1163
	1	30.14	30.14	26.45	26.45	26.45	tr|E2E4F1|E2E4F1_9SAUR	CRiSP-Vtri1 OS=Varanus tristis PE=2 SV=1			2	99	SLDLDDLMTTNPEIQNEIINK		cleaved T-S@N-term	1.00295	2416.19	806.403	2415.18	806.069	3	11	1,1,1,1484,19	28.0047	284.358	28.0158
	1	30.14	30.14	26.45	26.45	26.45	tr|E2E4F1|E2E4F1_9SAUR	CRiSP-Vtri1 OS=Varanus tristis PE=2 SV=1			2	99	SSGIQSWFDER		cleaved W-S@N-term	0.000932335	1310.59	656.302	1310.59	656.302	2	13	1,1,1,1090,17	16.1327	303.859	16.1454
	1	30.14	30.14	26.45	26.45	26.45	tr|E2E4F1|E2E4F1_9SAUR	CRiSP-Vtri1 OS=Varanus tristis PE=2 SV=1			2	99	TWSSGIQSWFDER			0.0072356	1597.72	799.869	1597.72	799.865	2	14	1,1,1,1264,13	21.3817	2325.65	21.0578
	1	30.14	30.14	26.45	26.45	26.45	tr|E2E4F1|E2E4F1_9SAUR	CRiSP-Vtri1 OS=Varanus tristis PE=2 SV=1			2	99	VGHYTQVAWYK	Delta:H(4)C(2)(K)@11		-0.0288331	1378.67	460.565	1378.7	460.575	3	11	1,1,1,908,4	10.7897	8695.2	10.8133
	1	30.14	30.14	26.45	26.45	26.45	tr|E2E4F1|E2E4F1_9SAUR	CRiSP-Vtri1 OS=Varanus tristis PE=2 SV=1			1.10791	95.35	SWDNTIAESAER		cleaved M-S@N-term	0.0111867	1377.63	689.821	1377.62	689.815	2	16	1,1,1,905,16	10.7124	1244.12	10.7259
	1	30.14	30.14	26.45	26.45	26.45	tr|E2E4F1|E2E4F1_9SAUR	CRiSP-Vtri1 OS=Varanus tristis PE=2 SV=1			1.03152	98.34	TTNPEIQNEIINK		cleaved M-T@N-term	0.0220474	1512.8	757.408	1512.78	757.396	2	19	1,1,1,901,14	10.6002	1628.83	10.6398
	1	15.87	15.87	60.83	55.42	55.42	tr|E2E4F0|E2E4F0_VARGL	CRiSP-Vgil1 (Fragment) OS=Varanus gilleni PE=2 SV=1			0.00130485	96.01	CAIHLCPAER	Carbamidomethyl(C)@1; Carbamidomethyl(C)@6		cleaved G-C@N-term	-0.0113861	1225.56	613.786	1225.57	613.792	2	8	1.1.1.2699.4	15.2333
	1	15.87	15.87	60.83	55.42	55.42	tr|E2E4F0|E2E4F0_VARGL	CRiSP-Vgil1 (Fragment) OS=Varanus gilleni PE=2 SV=1			1.06048	97.77	FGFGPTR			cleaved R-P@C-term	-0.00053976	780.391	391.203	780.392	391.203	2	9	1.1.1.2714.2	15.9167
	1	15.87	15.87	60.83	55.42	55.42	tr|E2E4F0|E2E4F0_VARGL	CRiSP-Vgil1 (Fragment) OS=Varanus gilleni PE=2 SV=1			0.262807	97.98	PGVMVGHYTQVVWYK	Oxidation(M)@4		cleaved R-P@N-term	0.000600376	1778.88	593.968	1778.88	593.968	3	10	1.1.1.2729.5	16.6
	1	15.87	15.87	60.83	55.42	55.42	tr|E2E4F0|E2E4F0_VARGL	CRiSP-Vgil1 (Fragment) OS=Varanus gilleni PE=2 SV=1			2	99	AGCAIHLCPAER	Carbamidomethyl(C)@3; Carbamidomethyl(C)@8			-0.00734994	1353.62	452.214	1353.63	452.217	3	11	1.1.1.2701.2	15.3167
	1	15.87	15.87	60.83	55.42	55.42	tr|E2E4F0|E2E4F0_VARGL	CRiSP-Vgil1 (Fragment) OS=Varanus gilleni PE=2 SV=1			2	99	CNYEEHTPIAGR	Carbamidomethyl(C)@1; Ammonia-loss(N)@2			-0.00182014	1428.61	715.311	1428.61	715.312	2	13	1.1.1.2695.7	15.0667
	1	15.87	15.87	60.83	55.42	55.42	tr|E2E4F0|E2E4F0_VARGL	CRiSP-Vgil1 (Fragment) OS=Varanus gilleni PE=2 SV=1			2	99	LDLDDLMTTNPEIQNEIINK	Oxidation(M)@7		cleaved S-L@N-term	0.00452821	2344.15	782.391	2344.15	782.39	3	15	1.1.1.2743.14	17.2667
	1	15.87	15.87	60.83	55.42	55.42	tr|E2E4F0|E2E4F0_VARGL	CRiSP-Vgil1 (Fragment) OS=Varanus gilleni PE=2 SV=1			2	99	MSWDNTIAESAER	Oxidation(M)@1			-0.00769222	1524.64	763.329	1524.65	763.333	2	12	1.1.1.2733.15	16.8
	1	15.87	15.87	60.83	55.42	55.42	tr|E2E4F0|E2E4F0_VARGL	CRiSP-Vgil1 (Fragment) OS=Varanus gilleni PE=2 SV=1			2	99	NQYINCPDLTK	Carbamidomethyl(C)@6			-0.0087481	1364.63	683.323	1364.64	683.327	2	11	1.1.1.2705.16	15.5167
	1	15.87	15.87	60.83	55.42	55.42	tr|E2E4F0|E2E4F0_VARGL	CRiSP-Vgil1 (Fragment) OS=Varanus gilleni PE=2 SV=1			2	99	TIGGVLCGENYFMSSNPR	Carbamidomethyl(C)@7; Oxidation(M)@13			0.00258048	2016.91	673.309	2016.9	673.308	3	15	1.1.1.2740.8	17.1167
	1	15.87	15.87	60.83	55.42	55.42	tr|E2E4F0|E2E4F0_VARGL	CRiSP-Vgil1 (Fragment) OS=Varanus gilleni PE=2 SV=1			2	99	YFLVCQYCPGGNVEGR	Carbamidomethyl(C)@5; Carbamidomethyl(C)@8			0.0247252	1917.87	640.299	1917.85	640.291	3	16	1.1.1.2734.7	16.8333
	1	15.87	15.87	60.83	55.42	55.42	tr|E2E4F0|E2E4F0_VARGL	CRiSP-Vgil1 (Fragment) OS=Varanus gilleni PE=2 SV=1			0.340084	99	KYEPYAIGD			cleaved D-P@C-term; missed K-Y@1	0.00384579	1054.5	528.258	1054.5	528.256	2	10	1.1.1.2708.6	15.65
	1	15.87	15.87	60.83	55.42	55.42	tr|E2E4F0|E2E4F0_VARGL	CRiSP-Vgil1 (Fragment) OS=Varanus gilleni PE=2 SV=1			0.0510982	99	MTTNPEIQNEIINK	Oxidation(M)@1		cleaved L-M@N-term	-0.00665018	1659.81	830.911	1659.81	830.914	2	10	1.1.1.2708.13	15.6667
	2	3.52	3.54	10.74	10.74	10.74	tr|E2E4F1|E2E4F1_9SAUR	CRiSP-Vtri1 OS=Varanus tristis PE=2 SV=1			1.52288	97.11	TWSSGIQSWFDER				-0.0323093	1597.68	799.849	1597.72	799.865	2	10	1.1.1.2673.14	17.95
	2	3.52	3.54	10.74	10.74	10.74	tr|E2E4F1|E2E4F1_9SAUR	CRiSP-Vtri1 OS=Varanus tristis PE=2 SV=1			2	99	MSWDNTIAESAER	Oxidation(M)@1			-0.0269863	1524.62	763.319	1524.65	763.333	2	14	1.1.1.2624.9	15.75
ESP
	9	1.92	1.96	4.372	4.372	4.372	tr|E2E4K6|E2E4K6_VARIN; tr|E2E4K5|E2E4K5_VARKO; tr|E2E4K4|E2E4K4_VARKO; tr|E2E4K2|E2E4K2_VARGO; tr|B9TRX4|B9TRX4_VARKO; tr|B9TRX3|B9TRX3_VARKO; tr|M7B9I2|M7B9I2_CHEMY; tr|L8HVY1|L8HVY1_9CETA; tr|A0A091SMM6|A0A091SMM6_9AVES; sp|P04557|SFP3_BOVIN; tr|V9KAV1|V9KAV1_CALMI	ESP-Vind2 (Fragment) OS=Varanus indicus PE=2 SV=1; ESP-Vkom2 (Fragment) OS=Varanus komodoensis PE=2 SV=1; ESP-Vkom1 OS=Varanus komodoensis PE=2 SV=1; ESP-Vgou1 OS=Varanus gouldii PE=2 SV=1; Matrix metalloprotease type 2 Var2 (Fragment) OS=Varanus komodoensis PE=4 SV=1; Matrix metalloprotease type 2 Var1 (Fragment) OS=Varanus komodoensis PE=4 SV=1; THAP domain-containing protein 7 OS=Chelonia myda…			1.92082	99	FPFIYEGK				-0.00244152	999.504	500.759	999.507	500.761	2	10	1.1.1.2742.2	17.1833
Kallikrein
	2	20	20	16.6	16.6	16.6	tr|E2E4H1|E2E4H1_9SAUR	Kallikrein-Vtri OS=Varanus tristis PE=2 SV=1			2	99	ATLLNQDWVLTAAH		cleaved G-A@N-term; cleaved H-C@C-term	0.00426819	1551.81	776.912	1551.8	776.91	2	12	1,1,1,1236,14	20.5212	229.146	20.5057
	2	20	20	16.6	16.6	16.6	tr|E2E4H1|E2E4H1_9SAUR	Kallikrein-Vtri OS=Varanus tristis PE=2 SV=1			2	99	FTHDIMLIK			-0.0404433	1116.56	373.194	1116.6	373.207	3	9	1,1,1,990,2	13.1631	1186.67	13.1588
	2	20	20	16.6	16.6	16.6	tr|E2E4H1|E2E4H1_9SAUR	Kallikrein-Vtri OS=Varanus tristis PE=2 SV=1			2	99	FTHDIMLIKLDTPVTYNEHIAPMALPDR		missed K-L@9	0.00800338	3250.66	651.139	3250.65	651.138	5	21	1,1,1,1287,7	22.0601	1141.29	22.0812
	2	20	20	16.6	16.6	16.6	tr|E2E4H1|E2E4H1_9SAUR	Kallikrein-Vtri OS=Varanus tristis PE=2 SV=1			2	99	IAPMALPDR		cleaved H-I@N-term	-0.017233	982.51	492.262	982.527	492.271	2	10	1,1,1,926,3	11.3049	1384.21	11.3294
	2	20	20	16.6	16.6	16.6	tr|E2E4H1|E2E4H1_9SAUR	Kallikrein-Vtri OS=Varanus tristis PE=2 SV=1			2	99	LDTPVTYNEH		cleaved H-I@C-term	-0.00576376	1187.54	594.777	1187.55	594.78	2	9	1,1,1,863,11	9.479	788.399	9.3713
	2	20	20	16.6	16.6	16.6	tr|E2E4H1|E2E4H1_9SAUR	Kallikrein-Vtri OS=Varanus tristis PE=2 SV=1			2	99	LDTPVTYNEHIAPM	Deamidated(N)@8	cleaved M-A@C-term	0.0287315	1600.77	801.394	1600.74	801.379	2	13	1,1,1,1094,15	16.2499	962.095	16.261
	2	20	20	16.6	16.6	16.6	tr|E2E4H1|E2E4H1_9SAUR	Kallikrein-Vtri OS=Varanus tristis PE=2 SV=1			2	99	LDTPVTYNEHIAPMALPDR			0.063694	2152.13	1077.07	2152.06	1077.04	2	23	1,1,1,1108,21	16.6599	5443.41	16.6984
	2	20	20	16.6	16.6	16.6	tr|E2E4H1|E2E4H1_9SAUR	Kallikrein-Vtri OS=Varanus tristis PE=2 SV=1			2	99	LLNQDWVLTAAH		cleaved T-L@N-term; cleaved H-C@C-term	-0.000387371	1379.72	690.867	1379.72	690.867	2	12	1,1,1,1154,16	18.0533	312.384	18.0368
	2	20	20	16.6	16.6	16.6	tr|E2E4H1|E2E4H1_9SAUR	Kallikrein-Vtri OS=Varanus tristis PE=2 SV=1			2	99	TPVTYNEHIAPM		cleaved D-T@N-term; cleaved M-A@C-term	0.0081172	1371.66	686.836	1371.65	686.832	2	14	1,1,1,946,19	11.8991	745.373	11.9102
	2	20	20	16.6	16.6	16.6	tr|E2E4H1|E2E4H1_9SAUR	Kallikrein-Vtri OS=Varanus tristis PE=2 SV=1			2	99	TPVTYNEHIAPMALPDR		cleaved D-T@N-term	0.00174902	1923.95	642.325	1923.95	642.324	3	18	1,1,1,1024,15	14.1826	524.603	14.1672
	9	7.12	11.22	19.77	17.05	17.05	tr|E2E4G0|E2E4G0_VARSC	Kallikrein-Vsca1 OS=Varanus scalaris PE=2 SV=1			2	99	IAPLALPDR		cleaved H-I@N-term	-0.0215481	964.549	483.282	964.571	483.293	2	10	1,1,1,1002,4	13.5197	5421.48	13.3063
	9	7.12	11.22	19.77	17.05	17.05	tr|E2E4G0|E2E4G0_VARSC	Kallikrein-Vsca1 OS=Varanus scalaris PE=2 SV=1			2	99	IQGVVSFGGQP		cleaved P-C@C-term	-0.0133943	1087.55	544.784	1087.57	544.79	2	8	1,1,1,1027,6	14.2633	628.422	14.2561
	9	7.12	11.22	19.77	17.05	17.05	tr|E2E4G0|E2E4G0_VARSC	Kallikrein-Vsca1 OS=Varanus scalaris PE=2 SV=1			2	99	TEVADEPFP		cleaved P-K@C-term	-0.0191292	1003.43	502.723	1003.45	502.732	2	12	1,1,1,1015,4	13.9026	1980.19	13.8368
	9	7.12	11.22	19.77	17.05	17.05	tr|E2E4G0|E2E4G0_VARSC	Kallikrein-Vsca1 OS=Varanus scalaris PE=2 SV=1			1.10791	96.85	TEVADEPFPK			-0.00920843	1131.54	566.775	1131.54	566.78	2	17	1,1,1,873,8	9.7887	24849.6	9.809
	9	7.12	11.22	19.77	17.05	17.05	tr|E2E4G0|E2E4G0_VARSC	Kallikrein-Vsca1 OS=Varanus scalaris PE=2 SV=1			0.0141246	34.23	HDIMLMK			-0.0206193	886.42	444.217	886.44	444.228	2	10	1,1,1,867,4	9.598	155.934	9.6216
	11	6	10	14.8	14.8	14.8	tr|E2E4H3|E2E4H3_9SAUR	Kallikrein-Vpan1 (Fragment) OS=Varanus panoptes PE=2 SV=1			2	99	IAPLALPDH		cleaved H-I@N-term; cleaved H-A@C-term	-0.0197334	945.509	473.762	945.528	473.771	2	11	1,1,1,1005,4	13.6099	735.747	13.6334
	11	6	10	14.8	14.8	14.8	tr|E2E4H3|E2E4H3_9SAUR	Kallikrein-Vpan1 (Fragment) OS=Varanus panoptes PE=2 SV=1			2	99	IAPLALPDHAAPL		cleaved H-I@N-term; cleaved L-G@C-term	-0.00934446	1297.73	649.872	1297.74	649.877	2	12	1,1,1,1179,9	18.7993	312.06	18.7875
	11	6	10	14.8	14.8	14.8	tr|E2E4H3|E2E4H3_9SAUR	Kallikrein-Vpan1 (Fragment) OS=Varanus panoptes PE=2 SV=1			2	99	IWLSFGVHNR	Formyl@N-term		-0.00912221	1255.64	628.826	1255.65	628.83	2	13	1,1,1,1294,5	22.272	441.433	22.2947
	22	2	11.22	16.28	13.57	13.57	tr|B6CJU5|B6CJU5_VARKO	Kallikrein toxin Var13 OS=Varanus komodoensis PE=3 SV=1			2	99	EHIAPLALPDR		cleaved N-E@N-term	-0.00483735	1230.67	616.341	1230.67	616.343	2	10	1,1,1,948,12	11.9518	344.618	11.9394
Lysosomal acid lipase
	6	12.09	12.09	44.5	37.32	37.32	tr|E7CQV5|E7CQV5_VARSC	Lysosomal acid lipase (Fragment) OS=Varanus scalaris GN=LAL-1 PE=2 SV=1			2	99	IAFSTMPELAQK		cleaved F-I@N-term	0.00153218	1334.69	668.353	1334.69	668.352	2	12	1,1,1,1079,16	15.7971	381.772	15.8409
	6	12.09	12.09	44.5	37.32	37.32	tr|E7CQV5|E7CQV5_VARSC	Lysosomal acid lipase (Fragment) OS=Varanus scalaris GN=LAL-1 PE=2 SV=1			2	99	ILADADFDVWIGNTR		cleaved F-I@N-term	0.0206727	1704.87	853.441	1704.85	853.431	2	8	1,1,1,1294,16	22.2812	163.452	22.1739
	6	12.09	12.09	44.5	37.32	37.32	tr|E7CQV5|E7CQV5_VARSC	Lysosomal acid lipase (Fragment) OS=Varanus scalaris GN=LAL-1 PE=2 SV=1			2	99	MFFALAPVTR			-0.0208472	1151.6	576.805	1151.62	576.815	2	12	1,1,1,1212,4	19.7716	447.517	19.7335
	6	12.09	12.09	44.5	37.32	37.32	tr|E7CQV5|E7CQV5_VARSC	Lysosomal acid lipase (Fragment) OS=Varanus scalaris GN=LAL-1 PE=2 SV=1			2	99	SHQHLSVDQDEFWAFGFDEMAK			0.0151788	2623.16	656.797	2623.14	656.793	4	21	1,1,1,1278,5	21.7915	721.732	21.8436
	6	12.09	12.09	44.5	37.32	37.32	tr|E7CQV5|E7CQV5_VARSC	Lysosomal acid lipase (Fragment) OS=Varanus scalaris GN=LAL-1 PE=2 SV=1			2	99	SVDQDEFWAFGFDEMAK		cleaved L-S@N-term	0.0364615	2020.89	1011.45	2020.85	1011.43	2	10	1,1,1,1390,18	25.1539	327.304	25.1349
	6	12.09	12.09	44.5	37.32	37.32	tr|E7CQV5|E7CQV5_VARSC	Lysosomal acid lipase (Fragment) OS=Varanus scalaris GN=LAL-1 PE=2 SV=1			2	99	TGQQQLYYVGHSQGTTIAFIAFSTMPELAQK			0.0890069	3414.78	1139.27	3414.69	1139.24	3	13	1,1,1,1423,21	26.1543	391.115	26.1339
	6	12.09	12.09	44.5	37.32	37.32	tr|E7CQV5|E7CQV5_VARSC	Lysosomal acid lipase (Fragment) OS=Varanus scalaris GN=LAL-1 PE=2 SV=1			0.093665	31.73	FDLPAMINYVLEK			0.0278848	1551.83	776.922	1551.8	776.908	2	13	1,1,1,1542,13	29.7914	693.853	29.7183
	9	2	2	6.202	3.876	3.876	tr|B6CJU5|B6CJU5_VARKO	Kallikrein toxin Var13 OS=Varanus komodoensis PE=4 SV=1			2	99	TEVADEPFPK				0.000681386	1131.55	566.78	1131.54	566.78	2	10	1.1.1.2744.6	15.6667
	4	2.01	2.01	13.18	7.364	3.876	tr|B6CJU5|B6CJU5_VARKO	Kallikrein toxin Var13 OS=Varanus komodoensis PE=4 SV=1			2	99	TEVADEPFPK				-0.0207835	1131.52	566.769	1131.54	566.78	2	10	1.1.1.2622.10	15.65
	4	2.36	2.36	19.64	6.909	6.909	tr|E2E4G1|E2E4G1_VARGO	Kallikrein-Vgou1 OS=Varanus gouldii PE=2 SV=1			2	99	TEVADEPFPK				0.00427479	1131.55	566.782	1131.54	566.78	2	11	1.1.1.2712.6	15.4333
	4	2.36	2.36	19.64	6.909	6.909	tr|E2E4G1|E2E4G1_VARGO	Kallikrein-Vgou1 OS=Varanus gouldii PE=2 SV=1			0.356547	99	IAPLALPDR			cleaved H-I@N-term	-0.00100517	964.57	483.292	964.571	483.293	2	11	1.1.1.2734.2	16.4167
	2	2.22	2.22	21.45	8.364	8.364	tr|E2E4G1|E2E4G1_VARGO	Kallikrein-Vgou1 OS=Varanus gouldii PE=2 SV=1			0.0491485	98.34	GKTEVADEPFPK			cleaved W-G@N-term; missed K-T@2	0.00484232	1316.67	659.34	1316.66	659.338	2	9	1.1.1.2777.7	15.1333
	2	2.22	2.22	21.45	8.364	8.364	tr|E2E4G1|E2E4G1_VARGO	Kallikrein-Vgou1 OS=Varanus gouldii PE=2 SV=1			0.151195	98.62	IAPLALPDR			cleaved H-I@N-term	-0.00226234	964.568	483.291	964.571	483.293	2	11	1.1.1.2814.2	16.75
	2	2.22	2.22	21.45	8.364	8.364	tr|E2E4G1|E2E4G1_VARGO	Kallikrein-Vgou1 OS=Varanus gouldii PE=2 SV=1			2	99	TEVADEPFPK				-0.00174824	1131.54	566.779	1131.54	566.78	2	10	1.1.1.2795.3	15.9167
	2	2.22	2.22	21.45	8.364	8.364	tr|E2E4G1|E2E4G1_VARGO	Kallikrein-Vgou1 OS=Varanus gouldii PE=2 SV=1			0.015923	99	EHIAPLALPDR	Glu->pyro-Glu@N-term		cleaved N-E@N-term	-0.000992782	1212.66	607.337	1212.66	607.338	2	12	1.1.1.2816.2	16.85
	7	1.49	1.64	3.636	3.636	3.636	tr|E2E4G1|E2E4G1_VARGO; tr|E2E4G0|E2E4G0_VARSC; tr|B6CJU5|B6CJU5_VARKO	Kallikrein-Vgou1 OS=Varanus gouldii PE=2 SV=1; Kallikrein-Vsca1 OS=Varanus scalaris PE=2 SV=1; Kallikrein toxin Var13 OS=Varanus komodoensis PE=4 SV=1			1.49485	98.34	TEVADEPFPK				0.00200453	1131.55	566.781	1131.54	566.78	2	8	1.1.1.2639.12	15.5
	4	1.88	1.88	6.909	6.909	3.636	tr|E2E4G1|E2E4G1_VARGO; tr|E2E4G0|E2E4G0_VARSC; tr|B6CJU5|B6CJU5_VARKO	Kallikrein-Vgou1 OS=Varanus gouldii PE=2 SV=1; Kallikrein-Vsca1 OS=Varanus scalaris PE=2 SV=1; Kallikrein toxin Var13 OS=Varanus komodoensis PE=4 SV=1			1.85387	99	TEVADEPFPK				-0.0273753	1131.52	566.766	1131.54	566.78	2	10	1.1.1.2829.4	15.5667
	4	1.74	1.77	3.636	3.636	3.636	tr|E2E4G1|E2E4G1_VARGO; tr|E2E4G0|E2E4G0_VARSC; tr|B6CJU5|B6CJU5_VARKO	Kallikrein-Vgou1 OS=Varanus gouldii PE=2 SV=1; Kallikrein-Vsca1 OS=Varanus scalaris PE=2 SV=1; Kallikrein toxin Var13 OS=Varanus komodoensis PE=4 SV=1			1.74473	98.8	TEVADEPFPK				-0.0226145	1131.52	566.768	1131.54	566.78	2	9	1.1.1.2744.7	15.7333
	11	1.34	1.35	3.636	3.636	3.636	tr|E2E4G1|E2E4G1_VARGO; tr|E2E4G0|E2E4G0_VARSC; tr|B6CJU5|B6CJU5_VARKO	Kallikrein-Vgou1 OS=Varanus gouldii PE=2 SV=1; Kallikrein-Vsca1 OS=Varanus scalaris PE=2 SV=1; Kallikrein toxin Var13 OS=Varanus komodoensis PE=4 SV=1			1.33724	96.48	TEVADEPFPK				-0.0309153	1131.51	566.764	1131.54	566.78	2	9	1.1.1.2669.14	15.6
	7	2	2	3.636	3.636	3.636	tr|E2E4G1|E2E4G1_VARGO; tr|E2E4G0|E2E4G0_VARSC; tr|B6CJU5|B6CJU5_VARKO	Kallikrein-Vgou1 OS=Varanus gouldii PE=2 SV=1; Kallikrein-Vsca1 OS=Varanus scalaris PE=2 SV=1; Kallikrein toxin Var13 OS=Varanus komodoensis PE=4 SV=1			2	99	TEVADEPFPK				-0.00194832	1131.54	566.779	1131.54	566.78	2	13	1.1.1.2705.11	15.5167
	2	2.09	2.09	29.07	14.73	3.876	tr|E2E4G0|E2E4G0_VARSC	Kallikrein-Vsca1 OS=Varanus scalaris PE=2 SV=1			2	99	TEVADEPFPK				-0.0213938	1131.52	566.769	1131.54	566.78	2	11	1.1.1.2818.2	15.3833
	3	2	2	7.752	3.876	3.876	tr|E2E4G0|E2E4G0_VARSC	Kallikrein-Vsca1 OS=Varanus scalaris PE=2 SV=1			2	99	TEVADEPFPK				-0.0227366	1131.52	566.768	1131.54	566.78	2	11	1.1.1.2656.8	15.55
	5	2.08	2.09	11.07	11.07	7.51	tr|E2E4H4|E2E4H4_VARSC; tr|E2E4H1|E2E4H1_9SAUR	Kallikrein-Vsca3 OS=Varanus scalaris PE=2 SV=1; Kallikrein-Vtri OS=Varanus tristis PE=2 SV=1			2	99	LDTPVTYNEHIAPMALPDR	Oxidation(M)@14			0.0117405	2168.07	723.697	2168.06	723.693	3	12	1.1.1.2756.12	16.2167
	4	3.55	3.55	11.07	11.07	11.07	tr|E2E4H4|E2E4H4_VARSC; tr|E2E4H1|E2E4H1_9SAUR	Kallikrein-Vsca3 OS=Varanus scalaris PE=2 SV=1; Kallikrein-Vtri OS=Varanus tristis PE=2 SV=1			0.05061	97.63	FTHDIMLIK	Dioxidation(M)@6			-0.00382851	1148.59	575.3	1148.59	575.302	2	12	1.1.1.2722.3	16.2833
	4	3.55	3.55	11.07	11.07	11.07	tr|E2E4H4|E2E4H4_VARSC; tr|E2E4H1|E2E4H1_9SAUR	Kallikrein-Vsca3 OS=Varanus scalaris PE=2 SV=1; Kallikrein-Vtri OS=Varanus tristis PE=2 SV=1			2	99	LDTPVTYNEHIAPMALPDR	Oxidation(M)@14			0.00866401	2168.07	723.696	2168.06	723.693	3	11	1.1.1.2725.7	16.4333
	4	3.55	3.55	11.07	11.07	11.07	tr|E2E4H4|E2E4H4_VARSC; tr|E2E4H1|E2E4H1_9SAUR	Kallikrein-Vsca3 OS=Varanus scalaris PE=2 SV=1; Kallikrein-Vtri OS=Varanus tristis PE=2 SV=1			1.49485	99	LDTPVTYNEH			cleaved H-I@C-term	-0.00437763	1187.54	594.778	1187.55	594.78	2	11	1.1.1.2699.3	15.2333
	3	2.02	2.02	11.07	7.51	7.51	tr|E2E4H4|E2E4H4_VARSC; tr|E2E4H1|E2E4H1_9SAUR	Kallikrein-Vsca3 OS=Varanus scalaris PE=2 SV=1; Kallikrein-Vtri OS=Varanus tristis PE=2 SV=1			2	99	LDTPVTYNEHIAPMALPDR	Oxidation(M)@14			-0.0368581	2168.02	723.681	2168.06	723.693	3	11	1.1.1.2638.13	16.3833
	3	3	3	19.76	11.07	7.51	tr|E2E4H1|E2E4H1_9SAUR	Kallikrein-Vtri OS=Varanus tristis PE=2 SV=1			1.92082	99	LDTPVTYNEHIAPMALPDR	Oxidation(M)@14			-0.031548	2168.03	723.683	2168.06	723.693	3	12	1.1.1.2757.9	16.8333
	3	3	3	19.76	11.07	7.51	tr|E2E4H1|E2E4H1_9SAUR	Kallikrein-Vtri OS=Varanus tristis PE=2 SV=1			0.962573	99	LDTPVTYNEH			cleaved H-I@C-term	-0.0225785	1187.52	594.769	1187.55	594.78	2	10	1.1.1.2722.4	15.2667
PLA2
	2	24	24	38.82	38.82	38.82	tr|B6CJU9|B6CJU9_VARKO	Type III phospholipase A2 toxin Var2 (Fragment) OS=Varanus komodoensis PE=4 SV=1			2	99	PPSAYGSVPSVTTLPQPG		cleaved V-P@N-term; cleaved G-T@C-term	-1.98818	1751.9	876.957	1753.89	877.952	2	10	1.1.1.1012.15	14.3813	1092.23	14.4252
	2	24	24	38.82	38.82	38.82	tr|B6CJU9|B6CJU9_VARKO	Type III phospholipase A2 toxin Var2 (Fragment) OS=Varanus komodoensis PE=4 SV=1			2	99	SVLQIPCFY	Oxidation(P)@6; Carbamidomethyl(C)@7	cleaved F-S@N-term; cleaved Y-L@C-term	0.0100531	1141.56	571.786	1141.55	571.781	2	7	1.1.1.1086.6	16.5859	839.896	16.6344
	2	24	24	38.82	38.82	38.82	tr|B6CJU9|B6CJU9_VARKO	Type III phospholipase A2 toxin Var2 (Fragment) OS=Varanus komodoensis PE=4 SV=1			2	99	SVQITALQR		cleaved C-S@N-term	0.0140325	1014.6	508.305	1014.58	508.298	2	11	1.1.1.893.4	10.9044	3871.97	10.8947
	6	8.81	8.81	41.45	37.5	36.84	tr|B6CJU9|B6CJU9_VARKO	Type III phospholipase A2 toxin Var2 (Fragment) OS=Varanus komodoensis PE=4 SV=1			0.00524307	98.71	SVLQIPCFY	Carbamidomethyl(C)@7		cleaved F-S@N-term; cleaved Y-L@C-term	-0.0150311	1125.54	563.776	1125.55	563.784	2	7	1.1.1.723.6	15.15
	6	8.81	8.81	41.45	37.5	36.84	tr|B6CJU9|B6CJU9_VARKO	Type III phospholipase A2 toxin Var2 (Fragment) OS=Varanus komodoensis PE=4 SV=1			2	99	EHDQCSVQITAL	Carbamidomethyl(C)@5		cleaved L-Q@C-term	0.000236437	1399.64	700.827	1399.64	700.827	2	14	1.1.1.603.16	11.55

## Sheet: V. griseus
	N	Unused	Total	%Cov	%Cov(50)	%Cov(95)	Accessions	Names	Used	Annotation	Contrib	Conf	Sequence	Modifications	ProteinModifications	Cleavages	dMass	Obs MW	Obs m/z	Theor MW	Theor m/z	Theor z	Sc	Spectrum	Acq Time	Intensity (Peptide)	PrecursorIntensityAcquisition	Apex Time (Peptide)	Elution Peak Width (Peptide)	MS2Counts
AVIT
	1	18.96	18.96	24.76	24.76	23.81	tr|B6CJU8|B6CJU8_VARKO; sp|Q2XXR8|VAR1_VARVA; sp|Q2XXR7|VAR2_VARVA	AVIT toxin Var3 OS=Varanus komodoensis PE=4 SV=1; AVIToxin-VAR1 OS=Varanus varius PE=2 SV=1; AVIToxin-VAR2 OS=Varanus varius PE=2 SV=1			0.000869447	99	CHPLSHKVPFDGQR	Carbamidomethyl(C)@1		cleaved D-C@N-term; missed K-V@7	0.00838338	1676.83	420.214	1676.82	420.212	4	19	1.1.1.1675.1	13.367	99946
	1	18.96	18.96	24.76	24.76	23.81	tr|B6CJU8|B6CJU8_VARKO; sp|Q2XXR8|VAR1_VARVA; sp|Q2XXR7|VAR2_VARVA	AVIT toxin Var3 OS=Varanus komodoensis PE=4 SV=1; AVIToxin-VAR1 OS=Varanus varius PE=2 SV=1; AVIToxin-VAR2 OS=Varanus varius PE=2 SV=1			2	99	CTPLGSSGEDCHPLSHK	Carbamidomethyl(C)@1; Carbamidomethyl(C)@11		cleaved I-C@N-term	0.0102717	1880.82	941.42	1880.81	941.415	2	20	1.1.1.3605.1	18.728	166596
	1	18.96	18.96	24.76	24.76	23.81	tr|B6CJU8|B6CJU8_VARKO; sp|Q2XXR8|VAR1_VARVA; sp|Q2XXR7|VAR2_VARVA	AVIT toxin Var3 OS=Varanus komodoensis PE=4 SV=1; AVIToxin-VAR1 OS=Varanus varius PE=2 SV=1; AVIToxin-VAR2 OS=Varanus varius PE=2 SV=1			1.38722	99	GSSGEDCHPLSHK	Carbamidomethyl(C)@7		cleaved L-G@N-term	0.00923967	1409.61	705.812	1409.6	705.807	2	17	1.1.1.1788.1	13.6886	522168
	1	18.96	18.96	24.76	24.76	23.81	tr|B6CJU8|B6CJU8_VARKO; sp|Q2XXR8|VAR1_VARVA; sp|Q2XXR7|VAR2_VARVA	AVIT toxin Var3 OS=Varanus komodoensis PE=4 SV=1; AVIToxin-VAR1 OS=Varanus varius PE=2 SV=1; AVIToxin-VAR2 OS=Varanus varius PE=2 SV=1			2	99	ICTPLGSSGEDCHPLSHK	Carbamyl@N-term; Carbamidomethyl(C)@2; Carbamidomethyl(C)@12			0.0130454	2036.92	1019.47	2036.9	1019.46	2	23	1.1.1.1954.1	14.1473	100789
	1	18.96	18.96	24.76	24.76	23.81	tr|B6CJU8|B6CJU8_VARKO; sp|Q2XXR8|VAR1_VARVA; sp|Q2XXR7|VAR2_VARVA	AVIT toxin Var3 OS=Varanus komodoensis PE=4 SV=1; AVIToxin-VAR1 OS=Varanus varius PE=2 SV=1; AVIToxin-VAR2 OS=Varanus varius PE=2 SV=1			0.489455	99	ICTPLGSSGEDCHPLSHKVPFDGQR	Carbamyl@N-term; Carbamidomethyl(C)@2; Carbamidomethyl(C)@12		missed K-V@18	0.0210935	2836.32	710.088	2836.3	710.083	4	21	1.1.1.4416.1	20.8983	4787791
	1	18.96	18.96	24.76	24.76	23.81	tr|B6CJU8|B6CJU8_VARKO; sp|Q2XXR8|VAR1_VARVA; sp|Q2XXR7|VAR2_VARVA	AVIT toxin Var3 OS=Varanus komodoensis PE=4 SV=1; AVIToxin-VAR1 OS=Varanus varius PE=2 SV=1; AVIToxin-VAR2 OS=Varanus varius PE=2 SV=1			2	99	PLGSSGEDCHPLSHK	Carbamidomethyl(C)@9		cleaved T-P@N-term	0.0105954	1619.75	810.881	1619.74	810.875	2	21	1.1.1.3710.1	19.0113	123363
	1	18.96	18.96	24.76	24.76	23.81	tr|B6CJU8|B6CJU8_VARKO; sp|Q2XXR8|VAR1_VARVA; sp|Q2XXR7|VAR2_VARVA	AVIT toxin Var3 OS=Varanus komodoensis PE=4 SV=1; AVIToxin-VAR1 OS=Varanus varius PE=2 SV=1; AVIToxin-VAR2 OS=Varanus varius PE=2 SV=1			2	99	PLGSSGEDCHPLSHKVPFDGQR	Carbamidomethyl(C)@9		cleaved T-P@N-term; missed K-V@15	0.00406944	2419.14	807.387	2419.13	807.385	3	24	1.1.1.5844.1	24.628	252924
	1	18.96	18.96	24.76	24.76	23.81	tr|B6CJU8|B6CJU8_VARKO; sp|Q2XXR8|VAR1_VARVA; sp|Q2XXR7|VAR2_VARVA	AVIT toxin Var3 OS=Varanus komodoensis PE=4 SV=1; AVIToxin-VAR1 OS=Varanus varius PE=2 SV=1; AVIToxin-VAR2 OS=Varanus varius PE=2 SV=1			2	99	PLSHKVPFDGQR			cleaved H-P@N-term; missed K-V@5	0.00777732	1379.74	460.92	1379.73	460.918	3	17	1.1.1.1367.1	12.4422	190956
	1	18.96	18.96	24.76	24.76	23.81	tr|B6CJU8|B6CJU8_VARKO; sp|Q2XXR8|VAR1_VARVA; sp|Q2XXR7|VAR2_VARVA	AVIT toxin Var3 OS=Varanus komodoensis PE=4 SV=1; AVIToxin-VAR1 OS=Varanus varius PE=2 SV=1; AVIToxin-VAR2 OS=Varanus varius PE=2 SV=1			1.35655	99	SHKVPFDGQR			cleaved L-S@N-term; missed K-V@3	0.00663519	1169.6	390.874	1169.59	390.872	3	17	1.1.1.776.1	10.5851	154890
	1	18.96	18.96	24.76	24.76	23.81	tr|B6CJU8|B6CJU8_VARKO; sp|Q2XXR8|VAR1_VARVA; sp|Q2XXR7|VAR2_VARVA	AVIT toxin Var3 OS=Varanus komodoensis PE=4 SV=1; AVIToxin-VAR1 OS=Varanus varius PE=2 SV=1; AVIToxin-VAR2 OS=Varanus varius PE=2 SV=1			2	99	TPLGSSGEDCHPLSHK	Carbamidomethyl(C)@10		cleaved C-T@N-term	0.00930367	1720.79	861.404	1720.78	861.399	2	21	1.1.1.809.1	10.6882	16206.7
	1	18.96	18.96	24.76	24.76	23.81	tr|B6CJU8|B6CJU8_VARKO; sp|Q2XXR8|VAR1_VARVA; sp|Q2XXR7|VAR2_VARVA	AVIT toxin Var3 OS=Varanus komodoensis PE=4 SV=1; AVIToxin-VAR1 OS=Varanus varius PE=2 SV=1; AVIToxin-VAR2 OS=Varanus varius PE=2 SV=1			2	99	TPLGSSGEDCHPLSHKVPFDGQR	Carbamidomethyl(C)@10		cleaved C-T@N-term; missed K-V@16	0.0152289	2520.2	841.073	2520.18	841.068	3	23	1.1.1.3535.1	18.5382	149402
	1	18.96	18.96	24.76	24.76	23.81	tr|B6CJU8|B6CJU8_VARKO; sp|Q2XXR8|VAR1_VARVA; sp|Q2XXR7|VAR2_VARVA	AVIT toxin Var3 OS=Varanus komodoensis PE=4 SV=1; AVIToxin-VAR1 OS=Varanus varius PE=2 SV=1; AVIToxin-VAR2 OS=Varanus varius PE=2 SV=1			1.72125	98.31	VPFDGQR				0.00517386	817.413	409.714	817.408	409.711	2	11	1.1.1.1161.1	11.7945	60295.8
CRISP
	3716	0.3	1.56	22.47	10.11	10.11	sp|Q2XXR2|CRVP3_VARAC; sp|Q2XXQ8|CRVP7_VARAC; sp|Q2XXQ7|CRVP8_VARAC	Cysteine-rich venom protein VAR3 (Fragment) OS=Varanus acanthurus PE=2 SV=1; Cysteine-rich venom protein VAR7 (Fragment) OS=Varanus acanthurus PE=2 SV=1; Cysteine-rich venom protein VAR8 (Fragment) OS=Varanus acanthurus PE=2 SV=1			0.297569	97.25	TIGGVVCGENYFMSSNLR	Carbamidomethyl(C)@7			-0.0646851	2002.86	668.627	2002.92	668.649	3	17	1.1.1.10879.1	39.6532	36602
	5	4	4	49.09	20.91	20.91	sp|Q2XXR0|CRVP5_VARAC	Cysteine-rich venom protein VAR5 (Fragment) OS=Varanus acanthurus PE=2 SV=1			2	99	KYEPYAIGEPCAACPNNCDNGLCTNPCE	Carbamidomethyl(C)@11; Carbamidomethyl(C)@14; Carbamidomethyl(C)@18; Carbamidomethyl(C)@23; Carbamidomethyl(C)@27		cleaved E-H@C-term; missed K-Y@1	0.0631116	3273.36	1092.13	3273.29	1092.1	3	26	1.1.1.5393.1	23.4282	197549
	5	4	4	49.09	20.91	20.91	sp|Q2XXR0|CRVP5_VARAC	Cysteine-rich venom protein VAR5 (Fragment) OS=Varanus acanthurus PE=2 SV=1			2	99	TIGGVVCGENYFMSSNPR	Carbamidomethyl(C)@7; Oxidation(M)@13			-0.0264686	2002.86	668.628	2002.89	668.637	3	22	1.1.1.10841.1	39.534	37488.2
Kallikrein
	2	6.01	6.01	14.62	14.62	11.07	tr|E2E4H0|E2E4H0_VARGA	Kallikrein-Vgla OS=Varanus glauerti PE=2 SV=1			2	99	CYPDSPGTTTNSCAK	Carbamidomethyl(C)@1; Carbamidomethyl(C)@13		cleaved F-C@N-term	0.0112479	1657.68	829.848	1657.67	829.843	2	16	1.1.1.769.1	10.5606	21008.3
	2	6.01	6.01	14.62	14.62	11.07	tr|E2E4H0|E2E4H0_VARGA	Kallikrein-Vgla OS=Varanus glauerti PE=2 SV=1			2	99	EPIHLYFGIHNK	Glu->pyro-Glu@N-term			0.0071932	1448.76	483.928	1448.76	483.926	3	19	1.1.1.5459.1	23.6099	242930
	2	6.01	6.01	14.62	14.62	11.07	tr|E2E4H0|E2E4H0_VARGA	Kallikrein-Vgla OS=Varanus glauerti PE=2 SV=1			2	99	EPIHLYFGIHNKK	Glu->pyro-Glu@N-term; Lys-loss@C-term		missed K-K@12	0.00902425	1448.77	483.929	1448.76	483.926	3	20	1.1.1.7978.1	30.7592	243482
Lysosomal acid lipase
	3	6	6	38.98	16.14	12.2	tr|E7CQV4|E7CQV4_VARKO	Lysosomal acid lipase OS=Varanus komodoensis PE=2 SV=1			2	99	TGQQQLYYVGHSQGTTIAF			cleaved F-I@C-term	0.0135178	2098.03	1050.02	2098.01	1050.01	2	21	1.1.1.8449.1	32.1912	61750
	3	6	6	38.98	16.14	12.2	tr|E7CQV4|E7CQV4_VARKO	Lysosomal acid lipase OS=Varanus komodoensis PE=2 SV=1			2	99	TGQQQLYYVGHSQGTTIAFIAF			cleaved F-S@C-term	0.019971	2429.22	1215.62	2429.2	1215.61	2	23	1.1.1.12497.1	44.68	83683.3
	3	6	6	38.98	16.14	12.2	tr|E7CQV4|E7CQV4_VARKO	Lysosomal acid lipase OS=Varanus komodoensis PE=2 SV=1			2	99	TGQQQLYYVGHSQGTTIAFIAFSTMPELAQK	Oxidation(M)@25			0.0225083	3430.71	1144.58	3430.69	1144.57	3	22	1.1.1.11692.1	42.1725	52391.8
PLA2
	2	24	24	38.82	38.82	38.82	tr|B6CJU9|B6CJU9_VARKO	Type III phospholipase A2 toxin Var2 (Fragment) OS=Varanus komodoensis PE=4 SV=1			2	99	MLMAHTVPPSAYGSVPSVT	Oxidation(M)@1; Oxidation(M)@3	cleaved T-T@C-term	0.00272683	1975.94	659.654	1975.94	659.653	3	7	1.1.1.942.15	12.3202	701.507	12.3632
	6	8.81	8.81	41.45	37.5	36.84	tr|B6CJU9|B6CJU9_VARKO	Type III phospholipase A2 toxin Var2 (Fragment) OS=Varanus komodoensis PE=4 SV=1			2	99	EHDQCSVQITALQR	Carbamidomethyl(C)@5			0.000343348	1683.8	842.907	1683.8	842.907	2	18	1.1.1.536.13	9.63333
	6	8.81	8.81	41.45	37.5	36.84	tr|B6CJU9|B6CJU9_VARKO	Type III phospholipase A2 toxin Var2 (Fragment) OS=Varanus komodoensis PE=4 SV=1			2	99	PYTISHCDCDTR	Carbamidomethyl(C)@7; Carbamidomethyl(C)@9		cleaved R-P@N-term	-0.00404981	1523.61	762.812	1523.61	762.814	2	15	1.1.1.470.6	7.68333

## Sheet: V. jobiensis
	N	Unused	Total	%Cov	%Cov(50)	%Cov(95)	Accessions	Names	Used	Annotation	Contrib	Conf	Sequence	Modifications	ProteinModifications	Cleavages	dMass	Obs MW	Obs m/z	Theor MW	Theor m/z	Theor z	Sc	Spectrum	Acq Time	Intensity (Peptide)	PrecursorIntensityAcquisition	Apex Time (Peptide)	Elution Peak Width (Peptide)	MS2Counts
AVIT
	8	4	4	65.38	24.04	24.04	sp|Q2XXR8|VAR1_VARVA; sp|Q2XXR7|VAR2_VARVA	AVIToxin-VAR1 OS=Varanus varius PE=2 SV=1; AVIToxin-VAR2 OS=Varanus varius PE=2 SV=1			2	99	ICTPLGSSGEDCHPLSHK	Carbamidomethyl(C)@2; Carbamidomethyl(C)@12			0.01361	1993.91	997.963	1993.9	997.957	2	22	1.1.1.2016.1	13.0107	1182345
	8	4	4	65.38	24.04	24.04	sp|Q2XXR8|VAR1_VARVA; sp|Q2XXR7|VAR2_VARVA	AVIToxin-VAR1 OS=Varanus varius PE=2 SV=1; AVIToxin-VAR2 OS=Varanus varius PE=2 SV=1			2	99	ICTPLGSSGEDCHPLSHKVPFDGQR	Carbamidomethyl(C)@2; Carbamidomethyl(C)@12		missed K-V@18	-0.00440121	2793.29	932.105	2793.3	932.106	3	23	1.1.1.4544.1	18.7923	6033177
BNP
	812	1.14	5.55	45.41	36.22	36.22	tr|E8ZCG5|E8ZCG5_HELHR	Natriuretic peptide OS=Heloderma horridum GN=hkn-3 PE=2 SV=1			1.11351	99	PPAFVPLVPR			cleaved V-P@N-term	0.00829344	1091.66	546.836	1091.65	546.832	2	16	1.1.1.17130.1	48.0958	1165452
	812	1.14	5.55	45.41	36.22	36.22	tr|E8ZCG5|E8ZCG5_HELHR	Natriuretic peptide OS=Heloderma horridum GN=hkn-3 PE=2 SV=1			0.0277972	97.53	VPPAFVPLVPR			cleaved N-V@N-term	0.00750647	1190.73	596.37	1190.72	596.366	2	15	1.1.1.10479.1	32.5213	1561542
	5	7.22	7.22	42.7	33.15	33.15	tr|D7FB57|D7FB57_HELSU; sp|C6EVG7|VNHP_HELSC	Natriuretic peptide OS=Heloderma suspectum GN=hkn-2 PE=2 SV=1; Natriuretic and helokinestatin peptides OS=Heloderma suspectum cinctum PE=1 SV=1			1.69897	99	GPPFNPPPFVDYEPR	Carbamyl@N-term			0.0113037	1770.85	886.431	1770.84	886.426	2	19	1.1.1.15932.1	45.2879	3584393
	5	7.22	7.22	42.7	33.15	33.15	tr|D7FB57|D7FB57_HELSU; sp|C6EVG7|VNHP_HELSC	Natriuretic peptide OS=Heloderma suspectum GN=hkn-2 PE=2 SV=1; Natriuretic and helokinestatin peptides OS=Heloderma suspectum cinctum PE=1 SV=1			1.16115	99	GPPYQPLVPR			cleaved N-G@N-term	3.38e-05	1122.62	562.317	1122.62	562.317	2	13	1.1.1.4766.1	19.302	4387069
	5	7.22	7.22	42.7	33.15	33.15	tr|D7FB57|D7FB57_HELSU; sp|C6EVG7|VNHP_HELSC	Natriuretic peptide OS=Heloderma suspectum GN=hkn-2 PE=2 SV=1; Natriuretic and helokinestatin peptides OS=Heloderma suspectum cinctum PE=1 SV=1			1.49485	97.24	LSPGDGCFGQK	Carbamidomethyl(C)@7			0.00725524	1164.53	583.273	1164.52	583.269	2	14	1.1.1.1717.1	12.3082	1479934
	5	7.22	7.22	42.7	33.15	33.15	tr|D7FB57|D7FB57_HELSU; sp|C6EVG7|VNHP_HELSC	Natriuretic peptide OS=Heloderma suspectum GN=hkn-2 PE=2 SV=1; Natriuretic and helokinestatin peptides OS=Heloderma suspectum cinctum PE=1 SV=1			2	99	PPAYVPLVPR			cleaved V-P@N-term	0.00145368	1107.65	554.83	1107.64	554.829	2	16	1.1.1.14413.1	41.7417	4315414
	5	7.22	7.22	42.7	33.15	33.15	tr|D7FB57|D7FB57_HELSU; sp|C6EVG7|VNHP_HELSC	Natriuretic peptide OS=Heloderma suspectum GN=hkn-2 PE=2 SV=1; Natriuretic and helokinestatin peptides OS=Heloderma suspectum cinctum PE=1 SV=1			0.0273344	98.53	PPPPLQMPLIPR	Oxidation(M)@7		cleaved V-P@N-term	0.00203956	1370.78	686.395	1370.77	686.394	2	16	1.1.1.13715.1	40.108	2239190
	5	7.22	7.22	42.7	33.15	33.15	tr|D7FB57|D7FB57_HELSU; sp|C6EVG7|VNHP_HELSC	Natriuretic peptide OS=Heloderma suspectum GN=hkn-2 PE=2 SV=1; Natriuretic and helokinestatin peptides OS=Heloderma suspectum cinctum PE=1 SV=1			0.841638	99	VPPAYVPLVPR			cleaved N-V@N-term	0.00722076	1206.72	604.367	1206.71	604.364	2	16	1.1.1.8352.1	27.5688	12000000
CRISP
	2	14.48	14.48	78.92	55.88	55.88	tr|E2E4F2|E2E4F2_VARIN	CRiSP-Vind1 OS=Varanus indicus PE=2 SV=1			2	99	MSWHNTIAESAQ			cleaved Q-R@C-term	0.0450119	1373.65	687.832	1373.6	687.809	2	19	1.1.1.2265.1	13.591	6324506
	2	14.48	14.48	78.92	55.88	55.88	tr|E2E4F2|E2E4F2_VARIN	CRiSP-Vind1 OS=Varanus indicus PE=2 SV=1			2	99	MSWHNTIAESAQR	Arg-loss@C-term			0.0444015	1373.65	687.831	1373.6	687.809	2	21	1.1.1.2191.1	13.4218	10600000
	2	14.48	14.48	78.92	55.88	55.88	tr|E2E4F2|E2E4F2_VARIN	CRiSP-Vind1 OS=Varanus indicus PE=2 SV=1			2	99	SGAMVGHYTQVVWYNSYK	Oxidation(M)@4			-0.00202676	2104.97	702.663	2104.97	702.663	3	23	1.1.1.6324.1	22.8831	7075887
	2	14.48	14.48	78.92	55.88	55.88	tr|E2E4F2|E2E4F2_VARIN	CRiSP-Vind1 OS=Varanus indicus PE=2 SV=1			0.334419	99	SWHNTIAESAQR	Carbamyl@N-term		cleaved M-S@N-term	0.0470532	1441.72	721.866	1441.67	721.842	2	19	1.1.1.1761.1	12.4148	2622907
	2	14.48	14.48	78.92	55.88	55.88	tr|E2E4F2|E2E4F2_VARIN	CRiSP-Vind1 OS=Varanus indicus PE=2 SV=1			2	99	TIDGVECGENYFASSNPR	Carbamidomethyl(C)@7			-0.00216793	2014.87	672.63	2014.87	672.63	3	27	1.1.1.6824.1	24.0409	6506756
	2	14.48	14.48	78.92	55.88	55.88	tr|E2E4F2|E2E4F2_VARIN	CRiSP-Vind1 OS=Varanus indicus PE=2 SV=1			0.425969	99	TQVVWYNSYK			cleaved Y-T@N-term	-0.000956299	1286.63	644.322	1286.63	644.322	2	16	1.1.1.5246.1	20.4098	4712040
	2	14.48	14.48	78.92	55.88	55.88	tr|E2E4F2|E2E4F2_VARIN	CRiSP-Vind1 OS=Varanus indicus PE=2 SV=1			2	99	TTNPDIQNEIINK			cleaved M-T@N-term	0.000198767	1498.76	750.389	1498.76	750.389	2	18	1.1.1.4099.1	17.769	2540302
	2	14.48	14.48	78.92	55.88	55.88	tr|E2E4F2|E2E4F2_VARIN	CRiSP-Vind1 OS=Varanus indicus PE=2 SV=1			2	99	VGCAINLCPDQR	Carbamidomethyl(C)@3; Carbamidomethyl(C)@8			-0.00122154	1401.65	701.831	1401.65	701.832	2	18	1.1.1.4121.1	17.8242	68700000
	2	14.48	14.48	78.92	55.88	55.88	tr|E2E4F2|E2E4F2_VARIN	CRiSP-Vind1 OS=Varanus indicus PE=2 SV=1			1.72125	99	YFQVCQYCPGGNDEDREYEPYAIGEPCAACPNDCDNGLCK	Carbamidomethyl(C)@5; Carbamidomethyl(C)@8; Carbamidomethyl(C)@27; Carbamidomethyl(C)@30; Carbamidomethyl(C)@34; Carbamidomethyl(C)@39		missed R-E@16	-6.00733	4784.87	1197.23	4790.88	1198.73	4	20	1.1.1.11245.1	34.3147	4044615
ESP
	167	2	2	8.856	8.856	8.856	tr|E2E4K3|E2E4K3_VARIN	ESP-Vind1 OS=Varanus indicus PE=2 SV=1			2	99	NHDENPQLVYCEPSDPAPCHFPFK	Carbamidomethyl(C)@11; Carbamidomethyl(C)@19			0.0203684	2897.27	725.326	2897.25	725.321	4	23	1.1.1.7680.1	26.0061	2492155
Kallikrein
	11	2.65	2.65	32.94	14.9	14.9	tr|C6EVG4|C6EVG4_HELSC	Kallikrein toxin 1 OS=Heloderma suspectum cinctum PE=2 SV=1			2	99	GQLQGIVSFGGFPCAQPLEPGVYTK	Carbamidomethyl(C)@14; Deamidated(Q)@16			0.000783068	2650.31	884.444	2650.31	884.444	3	22	1.1.1.11373.1	34.615	6403674
	11	2.65	2.65	32.94	14.9	14.9	tr|C6EVG4|C6EVG4_HELSC	Kallikrein toxin 1 OS=Heloderma suspectum cinctum PE=2 SV=1			0.645892	99	VNSYLNWIQSIIQ	Carbamyl@N-term			0.00845036	1619.84	810.927	1619.83	810.923	2	18	1.1.1.30735.1	81.8453	118196
	11	2.65	2.65	32.94	14.9	14.9	tr|C6EVG4|C6EVG4_HELSC	Kallikrein toxin 1 OS=Heloderma suspectum cinctum PE=2 SV=1			0.0043648	99	YLNWIQSIIQ	Deamidated(N)@3		cleaved S-Y@N-term	-0.0165673	1277.65	639.832	1277.67	639.84	2	15	1.1.1.27692.1	73.7345	986091
	1	20.65	20.65	60.47	60.47	56.2	tr|E2E4G2|E2E4G2_VARIN	Kallikrein-Vind1 OS=Varanus indicus PE=2 SV=1			1.34679	99	DTCKGDSGGPLVCGR	Carbamyl@N-term; Carbamidomethyl(C)@3; Carbamidomethyl(C)@13		missed K-G@4	0.0107635	1620.71	811.362	1620.7	811.357	2	18	1.1.1.1616.1	12.0707	1472605
	1	20.65	20.65	60.47	60.47	56.2	tr|E2E4G2|E2E4G2_VARIN	Kallikrein-Vind1 OS=Varanus indicus PE=2 SV=1			0.596879	99	IIGGQECIEEEHPWLAAIIDNENFICGATLLNQDWVLTAAHCYER	Carbamidomethyl@N-term; Carbamidomethyl(C)@7; Carbamidomethyl(C)@26; Carbamidomethyl(C)@42			-0.0921118	5325.4	1066.09	5325.5	1066.11	5	22	1.1.1.22746.1	61.4864	966247
	1	20.65	20.65	60.47	60.47	56.2	tr|E2E4G2|E2E4G2_VARIN	Kallikrein-Vind1 OS=Varanus indicus PE=2 SV=1			0.000434506	99	ILENHFCQDAYPWWHM	Carbamyl@N-term; Carbamidomethyl(C)@7; Dethiomethyl(M)@16		cleaved M-T@C-term	0.00400927	2140.93	1071.47	2140.92	1071.47	2	19	1.1.1.16219.1	45.9565	965249
	1	20.65	20.65	60.47	60.47	56.2	tr|E2E4G2|E2E4G2_VARIN	Kallikrein-Vind1 OS=Varanus indicus PE=2 SV=1			2	99	ILENHFCQDAYPWWHMTDNQLCAGFLEGDRDTCK	Carbamyl@N-term; Carbamidomethyl(C)@7; Carbamidomethyl(C)@22; Carbamidomethyl(C)@33		missed R-D@30	0.0117696	4269.83	1068.46	4269.82	1068.46	4	29	1.1.1.16274.1	46.0883	1497965
	1	20.65	20.65	60.47	60.47	56.2	tr|E2E4G2|E2E4G2_VARIN	Kallikrein-Vind1 OS=Varanus indicus PE=2 SV=1			2	99	ILENHFCQDAYPWWHMTDNQLCAGFLEGDRDTCKGDSGGPLVCGR	Carbamidomethyl(C)@7; Carbamidomethyl(C)@22; Carbamidomethyl(C)@33; Carbamidomethyl(C)@43		missed R-D@30; missed K-G@34	-0.00598754	5282.29	1057.46	5282.29	1057.47	5	24	1.1.1.12772.1	37.9161	10900000
	1	20.65	20.65	60.47	60.47	56.2	tr|E2E4G2|E2E4G2_VARIN	Kallikrein-Vind1 OS=Varanus indicus PE=2 SV=1			2	99	IQGIVSFGSEPCGEPLMPGVYTK	Carbamidomethyl(C)@12			-0.00111925	2465.2	822.739	2465.2	822.74	3	23	1.1.1.13597.1	39.8317	1548967
	1	20.65	20.65	60.47	60.47	56.2	tr|E2E4G2|E2E4G2_VARIN	Kallikrein-Vind1 OS=Varanus indicus PE=2 SV=1			2	99	KIQGIVSFGSEPCGEPLM	Carbamidomethyl(C)@13; Dethiomethyl(M)@18		cleaved M-P@C-term; missed K-I@1	0.0118288	1899.95	950.983	1899.94	950.977	2	19	1.1.1.10485.1	32.538	1804027
	1	20.65	20.65	60.47	60.47	56.2	tr|E2E4G2|E2E4G2_VARIN	Kallikrein-Vind1 OS=Varanus indicus PE=2 SV=1			2	99	KIQGIVSFGSEPCGEPLMPGVYTK	Carbamidomethyl(C)@13		missed K-I@1	0.0164005	2593.31	865.443	2593.29	865.438	3	24	1.1.1.10987.1	33.7153	2311369
	1	20.65	20.65	60.47	60.47	56.2	tr|E2E4G2|E2E4G2_VARIN	Kallikrein-Vind1 OS=Varanus indicus PE=2 SV=1			2	99	NQDWVLTAAHCYER	Carbamidomethyl(C)@11		cleaved L-N@N-term	-0.00177963	1761.79	881.901	1761.79	881.902	2	19	1.1.1.6538.1	23.3746	2357585
	1	20.65	20.65	60.47	60.47	56.2	tr|E2E4G2|E2E4G2_VARIN	Kallikrein-Vind1 OS=Varanus indicus PE=2 SV=1			2	99	TDNQLCAGFLEGDRDTCKGDSGGPLVCGR	Carbamidomethyl(C)@6; Carbamidomethyl(C)@17; Carbamidomethyl(C)@27		cleaved M-T@N-term; missed R-D@14; missed K-G@18	-0.00768374	3154.38	1052.47	3154.39	1052.47	3	28	1.1.1.6819.1	24.0263	2350860
	1	20.65	20.65	60.47	60.47	56.2	tr|E2E4G2|E2E4G2_VARIN	Kallikrein-Vind1 OS=Varanus indicus PE=2 SV=1			2	99	VPLCASIK	Carbamidomethyl(C)@4			0.00480023	886.499	444.257	886.495	444.255	2	13	1.1.1.2381.1	13.8643	70100000
	1	20.65	20.65	60.47	60.47	56.2	tr|E2E4G2|E2E4G2_VARIN	Kallikrein-Vind1 OS=Varanus indicus PE=2 SV=1			2	99	VYNYNNWIQSHI				0.00785446	1549.74	775.877	1549.73	775.873	2	18	1.1.1.10623.1	32.8661	4764667
	1	20.65	20.65	60.47	60.47	56.2	tr|E2E4G2|E2E4G2_VARIN	Kallikrein-Vind1 OS=Varanus indicus PE=2 SV=1			0.301899	99	YNNWIQSHI			cleaved N-Y@N-term	0.027401	1173.58	587.799	1173.56	587.786	2	14	1.1.1.12002.1	36.1077	8990751
	6	6	8	28.85	24.11	24.11	tr|E2E4G5|E2E4G5_VARIN	Kallikrein-Vind2 OS=Varanus indicus PE=2 SV=1			0.514279	99	EPIHLYFGIHNTK				-0.938043	1566.88	523.299	1567.81	523.612	3	19	1.1.1.2393.1	13.8903	7040448
	6	6	8	28.85	24.11	24.11	tr|E2E4G5|E2E4G5_VARIN	Kallikrein-Vind2 OS=Varanus indicus PE=2 SV=1			0.08302	94.52	FGIHNTKLPR			cleaved Y-F@N-term; missed K-L@7	0.00820499	1181.68	394.899	1181.67	394.896	3	16	1.1.1.1122.1	10.9174	9490499
	6	6	8	28.85	24.11	24.11	tr|E2E4G5|E2E4G5_VARIN	Kallikrein-Vind2 OS=Varanus indicus PE=2 SV=1			1.38722	99	ITGGQECNQDTHPWLVLL	Carbamidomethyl(C)@7		cleaved L-I@C-term	0.00513473	2080.01	1041.01	2080	1041.01	2	21	1.1.1.14655.1	42.3076	1398854
	6	6	8	28.85	24.11	24.11	tr|E2E4G5|E2E4G5_VARIN	Kallikrein-Vind2 OS=Varanus indicus PE=2 SV=1			2	99	ITGGQECNQDTHPWLVLLITEAGTMCGATLLNQDWVLTAAHCYER	Carbamidomethyl(C)@7; Carbamidomethyl(C)@26; Carbamidomethyl(C)@42			-0.962652	5141.45	1286.37	5142.41	1286.61	4	34	1.1.1.21741.1	59.0714	3319578
	6	6	8	28.85	24.11	24.11	tr|E2E4G5|E2E4G5_VARIN	Kallikrein-Vind2 OS=Varanus indicus PE=2 SV=1			2	99	YFGIHNTKLPR			cleaved L-Y@N-term; missed K-L@8	0.0078037	1344.74	449.253	1344.73	449.251	3	19	1.1.1.2291.1	13.6544	9696816
PLA2
	4	9.51	9.51	88.11	54.55	54.55	sp|P16354|PA23_HELSU	Phospholipase A2 isozymes PA3A/PA3B/PA5 OS=Heloderma suspectum PE=1 SV=3			2	99	DGTADYVGQTYFNVLK				-0.00077448	1789.85	895.933	1789.85	895.933	2	23	1.1.1.12776.1	37.923	2307214
	4	9.51	9.51	88.11	54.55	54.55	sp|P16354|PA23_HELSU	Phospholipase A2 isozymes PA3A/PA3B/PA5 OS=Heloderma suspectum PE=1 SV=3			1.50864	99	IPCFELEEGEGCVDWNFWLECTESK	Carbamidomethyl(C)@3; Carbamidomethyl(C)@12; Deamidated(N)@16; Carbamidomethyl(C)@21			0.0407577	3134.34	1045.79	3134.3	1045.77	3	22	1.1.1.18458.1	51.2387	653360
	4	9.51	9.51	88.11	54.55	54.55	sp|P16354|PA23_HELSU	Phospholipase A2 isozymes PA3A/PA3B/PA5 OS=Heloderma suspectum PE=1 SV=3			2	99	LKDGTADYVGQTYFNVLK	Carbamyl@N-term		missed K-D@2	-0.00127615	2074.04	1038.03	2074.04	1038.03	2	23	1.1.1.13350.1	39.2566	1477800
	4	9.51	9.51	88.11	54.55	54.55	sp|P16354|PA23_HELSU	Phospholipase A2 isozymes PA3A/PA3B/PA5 OS=Heloderma suspectum PE=1 SV=3			2	99	LVSAAPYQAQAETQSGEG	Carbamyl@N-term		cleaved G-R@C-term	-0.0027956	1848.85	925.43	1848.85	925.432	2	24	1.1.1.12300.1	36.8022	1651243
	4	9.51	9.51	88.11	54.55	54.55	sp|P16354|PA23_HELSU	Phospholipase A2 isozymes PA3A/PA3B/PA5 OS=Heloderma suspectum PE=1 SV=3			2	99	NYYPSTISHCDCDNQFR	Carbamidomethyl(C)@10; Carbamidomethyl(C)@12			0.01371	2175.89	1088.95	2175.87	1088.94	2	20	1.1.1.3418.1	16.2175	3462887

## Sheet: V. komodoensis
	N	Unused	Total	%Cov	%Cov(50)	%Cov(95)	Accessions	Names	Used	Annotation	Contrib	Conf	Sequence	Modifications	ProteinModifications	Cleavages	dMass	Obs MW	Obs m/z	Theor MW	Theor m/z	Theor z	Sc	Spectrum	Acq Time	Intensity (Peptide)	PrecursorIntensityAcquisition	Apex Time (Peptide)	Elution Peak Width (Peptide)	MS2Counts
AVIT
	3	7.03	7.03	60.58	53.85	53.85	sp|Q2XXR8|VAR1_VARVA	AVIToxin-VAR1 OS=Varanus varius PE=2 SV=1			1.36653	96.2	VPFDGQR				-0.0104896	817.398	409.706	817.408	409.711	2	11	1.1.1.2611.1	10.9642	7402078
	3	7.03	7.03	60.58	53.85	53.85	sp|Q2XXR8|VAR1_VARVA	AVIToxin-VAR1 OS=Varanus varius PE=2 SV=1			2	99	ICTPLGSSGEDC	Carbamidomethyl(C)@2; Carbamidomethyl(C)@12		cleaved C-H@C-term	-0.000409009	1294.52	648.266	1294.52	648.266	2	15	1.1.1.2935.1	11.8977	154582
	3	7.03	7.03	60.58	53.85	53.85	sp|Q2XXR8|VAR1_VARVA	AVIToxin-VAR1 OS=Varanus varius PE=2 SV=1			2	99	ICTPLGSSGEDCH	Carbamidomethyl(C)@2; Carbamidomethyl(C)@12		cleaved H-P@C-term	0.000961202	1431.58	716.796	1431.58	716.795	2	19	1.1.1.2744.1	11.3504	116883
	3	7.03	7.03	60.58	53.85	53.85	sp|Q2XXR8|VAR1_VARVA	AVIToxin-VAR1 OS=Varanus varius PE=2 SV=1			1.23657	99	ICTPLGSSGEDCHPL	Carbamidomethyl(C)@2; Carbamidomethyl(C)@12		cleaved L-S@C-term	0.0101139	1641.72	821.869	1641.71	821.864	2	17	1.1.1.2946.1	11.9304	47678.2
	3	7.03	7.03	60.58	53.85	53.85	sp|Q2XXR8|VAR1_VARVA	AVIToxin-VAR1 OS=Varanus varius PE=2 SV=1			0.375718	99	NLVCGQTSPGK	Carbamidomethyl(C)@4		cleaved P-N@N-term	-0.00318185	1159.56	580.788	1159.57	580.79	2	14	1.1.1.2536.1	10.7396	27223.7
	3	7.03	7.03	60.58	53.85	53.85	sp|Q2XXR8|VAR1_VARVA	AVIToxin-VAR1 OS=Varanus varius PE=2 SV=1			0.0472075	99	AVITGACDK	Carbamidomethyl(C)@7		cleaved S-A@N-term	-0.00841593	933.451	467.733	933.459	467.737	2	15	1.1.1.2541.1	10.7576	2377868
	3	7.03	7.03	60.58	53.85	53.85	sp|Q2XXR8|VAR1_VARVA	AVIToxin-VAR1 OS=Varanus varius PE=2 SV=1			0.00305076	99	DLQCGEGMCCAVSL	Carbamidomethyl(C)@4; Oxidation(M)@8; Carbamidomethyl(C)@9; Carbamidomethyl(C)@10		cleaved L-W@C-term	0.0159549	1614.63	808.323	1614.61	808.315	2	15	1.1.1.3112.1	12.4181	41132
	1	34.66	34.66	79.81	70.19	67.31	sp|Q2XXR8|VAR1_VARVA	AVIToxin-VAR1 OS=Varanus varius PE=2 SV=1			0.00524307	95.65	PLGSSGEDCHPLSHK	Carbamidomethyl(C)@9		cleaved T-P@N-term	0.0118028	1619.75	540.923	1619.74	540.919	3	15	1.1.1.2034.1	10.4939	41541.8
	1	34.66	34.66	79.81	70.19	67.31	sp|Q2XXR8|VAR1_VARVA	AVIToxin-VAR1 OS=Varanus varius PE=2 SV=1			0.000434506	96.03	EGMCCAVSLWIR	Oxidation(M)@3; Carbamidomethyl(C)@4; Carbamidomethyl(C)@5		cleaved G-E@N-term	0.00807549	1496.67	749.34	1496.66	749.336	2	15	1.1.1.2815.1	12.491	516400
	1	34.66	34.66	79.81	70.19	67.31	sp|Q2XXR8|VAR1_VARVA	AVIToxin-VAR1 OS=Varanus varius PE=2 SV=1			2	99	AVITGACDKDLQCG	Carbamidomethyl(C)@7; Carbamidomethyl(C)@13		cleaved S-A@N-term; cleaved G-E@C-term; missed K-D@9	0.0118152	1506.69	754.354	1506.68	754.348	2	19	1.1.1.2297.1	11.215	842020
	1	34.66	34.66	79.81	70.19	67.31	sp|Q2XXR8|VAR1_VARVA	AVIToxin-VAR1 OS=Varanus varius PE=2 SV=1			2	99	CPCLPNLVCGQTSPGK	Carbamidomethyl(C)@1; Carbamidomethyl(C)@3; Carbamidomethyl(C)@9		cleaved T-C@N-term	0.0139726	1786.83	894.423	1786.82	894.416	2	22	1.1.1.2609.1	11.9583	455549
	1	34.66	34.66	79.81	70.19	67.31	sp|Q2XXR8|VAR1_VARVA	AVIToxin-VAR1 OS=Varanus varius PE=2 SV=1			2	99	DLQCGEGMCCAVSLWIR	Carbamidomethyl(C)@4; Oxidation(M)@8; Carbamidomethyl(C)@9; Carbamidomethyl(C)@10; Dioxidation(W)@15			0.010539	2101.88	1051.95	2101.87	1051.94	2	23	1.1.1.2742.1	12.2858	179684
	1	34.66	34.66	79.81	70.19	67.31	sp|Q2XXR8|VAR1_VARVA	AVIToxin-VAR1 OS=Varanus varius PE=2 SV=1			2	99	HHTCPCLPNLVCGQTSPGK	Carbamidomethyl(C)@4; Carbamidomethyl(C)@6; Deamidated(N)@9; Carbamidomethyl(C)@12			0.0175177	2162.98	722.002	2162.97	721.996	3	23	1.1.1.2479.1	11.652	444512
	1	34.66	34.66	79.81	70.19	67.31	sp|Q2XXR8|VAR1_VARVA	AVIToxin-VAR1 OS=Varanus varius PE=2 SV=1			2	99	ICTPLGSSGED	Carbamidomethyl(C)@2		cleaved D-C@C-term	0.00671181	1134.49	568.254	1134.49	568.25	2	17	1.1.1.2574.1	11.8797	3655784
	1	34.66	34.66	79.81	70.19	67.31	sp|Q2XXR8|VAR1_VARVA	AVIToxin-VAR1 OS=Varanus varius PE=2 SV=1			2	99	ICTPLGSSGEDC	Carbamidomethyl(C)@2; Carbamidomethyl(C)@12		cleaved C-H@C-term	0.00865637	1294.53	648.27	1294.52	648.266	2	18	1.1.1.2594.1	11.9261	2717926
	1	34.66	34.66	79.81	70.19	67.31	sp|Q2XXR8|VAR1_VARVA	AVIToxin-VAR1 OS=Varanus varius PE=2 SV=1			2	99	ICTPLGSSGEDCH	Carbamidomethyl(C)@2; Carbamidomethyl(C)@12		cleaved H-P@C-term	0.00943687	1431.59	716.8	1431.58	716.795	2	19	1.1.1.2346.1	11.3363	936924
	1	34.66	34.66	79.81	70.19	67.31	sp|Q2XXR8|VAR1_VARVA	AVIToxin-VAR1 OS=Varanus varius PE=2 SV=1			2	99	ICTPLGSSGEDCHPL	Carbamidomethyl(C)@2; Carbamidomethyl(C)@12		cleaved L-S@C-term	0.011403	1641.72	821.869	1641.71	821.864	2	20	1.1.1.2617.1	11.9787	1549710
	1	34.66	34.66	79.81	70.19	67.31	sp|Q2XXR8|VAR1_VARVA	AVIToxin-VAR1 OS=Varanus varius PE=2 SV=1			2	99	ICTPLGSSGEDCHPLSH	Carbamidomethyl(C)@2; Carbamidomethyl(C)@12		cleaved H-K@C-term	0.0128566	1865.82	622.946	1865.8	622.942	3	20	1.1.1.2358.1	11.3639	713462
	1	34.66	34.66	79.81	70.19	67.31	sp|Q2XXR8|VAR1_VARVA	AVIToxin-VAR1 OS=Varanus varius PE=2 SV=1			2	99	ICTPLGSSGEDCHPLSHK	Carbamidomethyl(C)@2; Carbamidomethyl(C)@12			0.0146343	1993.91	665.645	1993.9	665.64	3	23	1.1.1.2225.1	11.0372	496974
	1	34.66	34.66	79.81	70.19	67.31	sp|Q2XXR8|VAR1_VARVA	AVIToxin-VAR1 OS=Varanus varius PE=2 SV=1			2	99	ICTPLGSSGEDCHPLSHKVPFDGQR	Carbamidomethyl(C)@2; Carbamidomethyl(C)@12; Deamidated(Q)@24		missed K-V@18	0.0306979	2794.31	932.444	2794.28	932.434	3	23	1.1.1.2443.1	11.5646	310104
	1	34.66	34.66	79.81	70.19	67.31	sp|Q2XXR8|VAR1_VARVA	AVIToxin-VAR1 OS=Varanus varius PE=2 SV=1			2	99	PCLPNLVCGQTSPGK	Carbamidomethyl(C)@2; Carbamidomethyl(C)@8		cleaved C-P@N-term	0.0106853	1626.8	814.405	1626.79	814.4	2	22	1.1.1.2577.1	11.8845	1278933
	1	34.66	34.66	79.81	70.19	67.31	sp|Q2XXR8|VAR1_VARVA	AVIToxin-VAR1 OS=Varanus varius PE=2 SV=1			2	99	PNLVCGQTSPGK	Carbamidomethyl(C)@5		cleaved L-P@N-term	0.00836155	1256.63	629.321	1256.62	629.316	2	19	1.1.1.2147.1	10.8217	224765
	1	34.66	34.66	79.81	70.19	67.31	sp|Q2XXR8|VAR1_VARVA	AVIToxin-VAR1 OS=Varanus varius PE=2 SV=1			2	99	TCPCLPNLVCGQTSPGK	Carbamidomethyl(C)@2; Carbamidomethyl(C)@4; Carbamidomethyl(C)@10		cleaved H-T@N-term	0.012925	1887.88	944.946	1887.86	944.939	2	22	1.1.1.2611.1	11.962	414238
	1	34.66	34.66	79.81	70.19	67.31	sp|Q2XXR8|VAR1_VARVA	AVIToxin-VAR1 OS=Varanus varius PE=2 SV=1			2	99	TPLGSSGEDCHPLSHK	Carbamidomethyl(C)@10		cleaved C-T@N-term	0.0108773	1720.79	574.606	1720.78	574.602	3	25	1.1.1.2057.1	10.5618	85074.1
	1	34.66	34.66	79.81	70.19	67.31	sp|Q2XXR8|VAR1_VARVA	AVIToxin-VAR1 OS=Varanus varius PE=2 SV=1			1.01323	99	MCCAVSLWIR	Oxidation(M)@1; Carbamidomethyl(C)@2; Carbamidomethyl(C)@3		cleaved G-M@N-term	0.010853	1310.6	656.309	1310.59	656.304	2	16	1.1.1.2807.1	12.4686	306970
	1	34.66	34.66	79.81	70.19	67.31	sp|Q2XXR8|VAR1_VARVA	AVIToxin-VAR1 OS=Varanus varius PE=2 SV=1			0.774691	99	NLVCGQTSPGK	Carbamidomethyl(C)@4		cleaved P-N@N-term	0.00863517	1159.57	580.794	1159.57	580.79	2	16	1.1.1.2086.1	10.6478	116057
	1	34.66	34.66	79.81	70.19	67.31	sp|Q2XXR8|VAR1_VARVA	AVIToxin-VAR1 OS=Varanus varius PE=2 SV=1			0.694649	99	GMCCAVSLWIR	Oxidation(M)@2; Carbamidomethyl(C)@3; Carbamidomethyl(C)@4		cleaved E-G@N-term	0.0078219	1367.62	684.819	1367.61	684.815	2	16	1.1.1.2801.1	12.4504	108870
	1	34.66	34.66	79.81	70.19	67.31	sp|Q2XXR8|VAR1_VARVA	AVIToxin-VAR1 OS=Varanus varius PE=2 SV=1			0.647817	99	SHKVPFDGQR			cleaved L-S@N-term; missed K-V@3	0.00837469	1169.6	390.875	1169.59	390.872	3	16	1.1.1.2065.1	10.5869	379400
	1	34.66	34.66	79.81	70.19	67.31	sp|Q2XXR8|VAR1_VARVA	AVIToxin-VAR1 OS=Varanus varius PE=2 SV=1			0.438899	99	ICTPLGSSGEDCHP	Carbamidomethyl(C)@2; Carbamidomethyl(C)@12		cleaved P-L@C-term	0.00879704	1528.64	765.326	1528.63	765.322	2	19	1.1.1.2401.1	11.4667	332704
	1	34.66	34.66	79.81	70.19	67.31	sp|Q2XXR8|VAR1_VARVA	AVIToxin-VAR1 OS=Varanus varius PE=2 SV=1			0.331614	99	ICTPLGSSGE	Carbamidomethyl(C)@2		cleaved E-D@C-term	0.00631109	1019.47	510.74	1019.46	510.737	2	16	1.1.1.2572.1	11.8704	702589
	1	34.66	34.66	79.81	70.19	67.31	sp|Q2XXR8|VAR1_VARVA	AVIToxin-VAR1 OS=Varanus varius PE=2 SV=1			0.0920515	99	PLSHKVPFDGQR	Deamidated(Q)@11		cleaved H-P@N-term; missed K-V@5	0.0051155	1380.72	461.247	1380.71	461.246	3	19	1.1.1.2231.1	11.049	110504
	1	34.66	34.66	79.81	70.19	67.31	sp|Q2XXR8|VAR1_VARVA	AVIToxin-VAR1 OS=Varanus varius PE=2 SV=1			0.0491485	99	AVITGACDK	Carbamidomethyl(C)@7		cleaved S-A@N-term	0.00609466	933.465	467.74	933.459	467.737	2	15	1.1.1.2025.1	10.4662	393471
	1	34.66	34.66	79.81	70.19	67.31	sp|Q2XXR8|VAR1_VARVA	AVIToxin-VAR1 OS=Varanus varius PE=2 SV=1			0.0366845	99	ICTPLGSSG	Carbamidomethyl(C)@2		cleaved G-E@C-term	0.00550819	890.422	446.218	890.417	446.216	2	13	1.1.1.2555.1	11.8359	1906920
	1	34.66	34.66	79.81	70.19	67.31	sp|Q2XXR8|VAR1_VARVA	AVIToxin-VAR1 OS=Varanus varius PE=2 SV=1			0.00877392	99	DLQCGEGMCCAVSL	Deamidated(Q)@3; Carbamidomethyl(C)@4; Oxidation(M)@8; Carbamidomethyl(C)@9; Carbamidomethyl(C)@10		cleaved L-W@C-term	0.0171688	1615.62	808.815	1615.6	808.807	2	18	1.1.1.2847.1	12.5772	242484
	1	34.66	34.66	79.81	70.19	67.31	sp|Q2XXR8|VAR1_VARVA	AVIToxin-VAR1 OS=Varanus varius PE=2 SV=1			0.000434506	99	AVITGACDKDLQCGEG	Carbamidomethyl(C)@7; Carbamidomethyl(C)@13		cleaved S-A@N-term; cleaved G-M@C-term; missed K-D@9	0.0133101	1692.76	847.386	1692.74	847.38	2	21	1.1.1.2302.1	11.224	444830
	7	2.02	2.02	41.35	33.65	8.654	sp|Q2XXR8|VAR1_VARVA	AVIToxin-VAR1 OS=Varanus varius PE=2 SV=1			0.0376307	99	AVITGACDK	Carbamidomethyl(C)@7		cleaved S-A@N-term	0.00469085	933.464	467.739	933.459	467.737	2	15	1.1.1.1834.1	10.7496	1124617
BNP
	18	11.44	11.44	39.52	39.52	39.52	tr|B6CJV0|B6CJV0_VARKO	Natriuretic peptide OS=Varanus komodoensis PE=3 SV=1			2	99	AADEEDAAGPGDALR			-0.00150408	1456.64	729.328	1456.64	729.329	2	17	1,1,1,810,21	8.7549	2429.9	8.5828
	18	11.44	11.44	39.52	39.52	39.52	tr|B6CJV0|B6CJV0_VARKO	Natriuretic peptide OS=Varanus komodoensis PE=3 SV=1			2	99	ADEEDAAGPGDALR		cleaved A-A@N-term	0.00264887	1385.61	693.812	1385.61	693.81	2	16	1,1,1,804,16	8.5692	409.026	8.5219
	18	11.44	11.44	39.52	39.52	39.52	tr|B6CJV0|B6CJV0_VARKO	Natriuretic peptide OS=Varanus komodoensis PE=3 SV=1			2	99	DEEDAAGPGDALR		cleaved A-D@N-term	-0.00711931	1314.56	658.288	1314.57	658.292	2	15	1,1,1,811,18	8.7831	2631.64	8.6138
	18	11.44	11.44	39.52	39.52	39.52	tr|B6CJV0|B6CJV0_VARKO	Natriuretic peptide OS=Varanus komodoensis PE=3 SV=1			2	99	IGHVSGMGCNKFDPNK	Carbamidomethyl(C)@9	missed K-F@11	-9.0339	1750.78	584.601	1759.81	587.612	3	13	1,1,1,809,11	8.7163	611.973	8.7041
	18	11.44	11.44	39.52	39.52	39.52	tr|B6CJV0|B6CJV0_VARKO	Natriuretic peptide OS=Varanus komodoensis PE=3 SV=1			2	99	SEEDSQALGQEGDVAAR			-0.00198805	1760.78	881.397	1760.78	881.398	2	28	1,1,1,802,18	8.51	1527.44	8.5219
	18	11.44	11.44	39.52	39.52	39.52	tr|B6CJV0|B6CJV0_VARKO	Natriuretic peptide OS=Varanus komodoensis PE=3 SV=1			1.4437	97.53	RSEEDSQALGQEGDVAAR		missed R-S@1	0.00612581	1916.89	639.97	1916.88	639.968	3	11	1,1,1,789,13	8.1136	156.429	8.0989
Chitinase
	206	0.65	0.65	2.176	1.036	0	tr|M7BFK4|M7BFK4_CHEMY	Chitotriosidase-1 OS=Chelonia mydas GN=UY3_12053 PE=3 SV=1			0.603801	91.37	IIMGIPAYGR			-0.00862699	1089.59	545.803	1089.6	545.807	2	13	1,1,1,1025,8	15.3169	1412.76	15.2753
	206	0.65	0.65	2.176	1.036	0	tr|M7BFK4|M7BFK4_CHEMY	Chitotriosidase-1 OS=Chelonia mydas GN=UY3_12053 PE=3 SV=1			0.0491485	29.61	LLLTAAVAAGK			-0.00917755	1026.63	514.324	1026.64	514.329	2	11	1,1,1,993,5	14.3293	825.059	14.3833
CRISP
	29	8	8	33.88	29.34	29.34	tr|E2E4E6|E2E4E6_VARME	CRiSP-Vmer1 OS=Varanus mertensi PE=2 SV=1			2	99	LDLDDLMTTNPEIQNEIINK		cleaved S-L@N-term	0.00559967	2328.16	1165.09	2328.15	1165.08	2	22	1,1,1,1305,21	23.8458	2034.75	23.8855
	29	8	8	33.88	29.34	29.34	tr|E2E4E6|E2E4E6_VARME	CRiSP-Vmer1 OS=Varanus mertensi PE=2 SV=1			2	99	MSWDNIIAESAK	Oxidation(M)@1; Dehydrated(S)@2		-0.00192567	1361.63	681.821	1361.63	681.822	2	15	1,1,1,1032,12	15.5382	843.053	15.4305
	29	8	8	33.88	29.34	29.34	tr|E2E4E6|E2E4E6_VARME	CRiSP-Vmer1 OS=Varanus mertensi PE=2 SV=1			2	99	NNFMFGFGPTIPGVMVGHYTQVVWYK			0.0635618	2988.51	997.177	2988.45	997.156	3	8	1,1,1,1457,16	28.4851	146.819	28.4634
	29	8	8	33.88	29.34	29.34	tr|E2E4E6|E2E4E6_VARME	CRiSP-Vmer1 OS=Varanus mertensi PE=2 SV=1			2	99	TWSSSIQSWFDER			0.00625556	1627.73	814.874	1627.73	814.871	2	18	1,1,1,1247,16	22.1325	1217.7	22.1461
	209	0.63	4.87	26.47	26.47	18.82	sp|Q2XXR1|CRVP4_VARAC; sp|Q2XXR0|CRVP5_VARAC; sp|Q2XXQ9|CRVP6_VARAC	Cysteine-rich venom protein VAR4 (Fragment) OS=Varanus acanthurus PE=2 SV=1; Cysteine-rich venom protein VAR5 (Fragment) OS=Varanus acanthurus PE=2 SV=1; Cysteine-rich venom protein VAR6 (Fragment) OS=Varanus acanthurus PE=2 SV=1			0.625252	91.99	TWSFGIQSWFDER			0.00217419	1657.75	829.885	1657.75	829.884	2	12	1,1,1,1369,13	25.7892	246.97	25.7727
ESP
	94	2.31	2.31	11.84	7.477	4.984	tr|E2E4K4|E2E4K4_VARKO	ESP-Vkom1 OS=Varanus komodoensis PE=2 SV=1			2	99	MSNGEIVKPGNVGSSK	Oxidation(M)@1; Ammonia-loss(N)@3		-0.0111195	1601.76	534.928	1601.77	534.931	3	11	1,1,1,787,11	8.0509	255.468	8.0687
	94	2.31	2.31	11.84	7.477	4.984	tr|E2E4K4|E2E4K4_VARKO	ESP-Vkom1 OS=Varanus komodoensis PE=2 SV=1			0.308919	70.95	FPFIYEGK			-0.0147569	999.492	500.753	999.507	500.761	2	10	1,1,1,1053,5	16.1849	1102.92	16.0534
Kallikrein
	6	22.49	22.49	33.98	31.27	31.27	tr|B6CJU6|B6CJU6_VARKO	Kallikrein toxin Var14 OS=Varanus komodoensis PE=3 SV=1			2	99	AISNDIMLMK		cleaved D-A@N-term	-0.00984954	1134.57	568.291	1134.58	568.296	2	10	1,1,1,1019,9	15.1321	898.548	15.1515
	6	22.49	22.49	33.98	31.27	31.27	tr|B6CJU6|B6CJU6_VARKO	Kallikrein toxin Var14 OS=Varanus komodoensis PE=3 SV=1			2	99	GKPIADEQLR	Formyl(K)@2		-0.0104796	1153.6	577.807	1153.61	577.812	2	12	1,1,1,808,9	8.6847	1517.22	8.6744
	6	22.49	22.49	33.98	31.27	31.27	tr|B6CJU6|B6CJU6_VARKO	Kallikrein toxin Var14 OS=Varanus komodoensis PE=3 SV=1			2	99	IQGVVSFGDD		cleaved D-P@C-term	-0.00989036	1035.48	518.746	1035.49	518.751	2	12	1,1,1,1004,7	14.6699	854.148	14.691
	6	22.49	22.49	33.98	31.27	31.27	tr|B6CJU6|B6CJU6_VARKO	Kallikrein toxin Var14 OS=Varanus komodoensis PE=3 SV=1			2	99	IQGVVSFGDDPCGQLLKPGVYTNVYK	Carbamidomethyl(C)@12		-9.02497	2844.41	949.145	2853.44	952.153	3	17	1,1,1,1219,19	21.2919	876.436	21.2721
	6	22.49	22.49	33.98	31.27	31.27	tr|B6CJU6|B6CJU6_VARKO	Kallikrein toxin Var14 OS=Varanus komodoensis PE=3 SV=1			2	99	ISQNWVLSAAH		cleaved L-I@N-term; cleaved H-C@C-term	-0.00526698	1224.62	613.317	1224.63	613.32	2	14	1,1,1,993,15	14.3377	1161.39	14.3833
	6	22.49	22.49	33.98	31.27	31.27	tr|B6CJU6|B6CJU6_VARKO	Kallikrein toxin Var14 OS=Varanus komodoensis PE=3 SV=1			2	99	LGFDAISNDIMLMK		cleaved Y-L@N-term	-0.00509846	1566.77	784.394	1566.78	784.397	2	9	1,1,1,1325,14	24.4441	323.242	24.489
	6	22.49	22.49	33.98	31.27	31.27	tr|B6CJU6|B6CJU6_VARKO	Kallikrein toxin Var14 OS=Varanus komodoensis PE=3 SV=1			2	99	LSSPVTYNEH		cleaved H-I@C-term	-0.00559592	1145.53	573.772	1145.54	573.775	2	8	1,1,1,829,12	9.3255	3239.83	9.0036
	6	22.49	22.49	33.98	31.27	31.27	tr|B6CJU6|B6CJU6_VARKO	Kallikrein toxin Var14 OS=Varanus komodoensis PE=3 SV=1			2	99	LSSPVTYNEHIA		cleaved A-S@C-term	-0.00202146	1329.65	665.835	1329.66	665.836	2	9	1,1,1,916,15	11.9682	2760.65	11.8279
	6	22.49	22.49	33.98	31.27	31.27	tr|B6CJU6|B6CJU6_VARKO	Kallikrein toxin Var14 OS=Varanus komodoensis PE=3 SV=1			2	99	LSSPVTYNEHIAS		cleaved S-I@C-term	0.00187939	1416.69	709.352	1416.69	709.352	2	10	1,1,1,897,17	11.3862	3323.45	11.2814
	6	22.49	22.49	33.98	31.27	31.27	tr|B6CJU6|B6CJU6_VARKO	Kallikrein toxin Var14 OS=Varanus komodoensis PE=3 SV=1			2	99	LSSPVTYNEHIASIALPDHD		cleaved D-A@C-term	0.00255885	2178.06	727.028	2178.06	727.027	3	13	1,1,1,1101,13	17.6779	1397.77	17.5429
	6	22.49	22.49	33.98	31.27	31.27	tr|B6CJU6|B6CJU6_VARKO	Kallikrein toxin Var14 OS=Varanus komodoensis PE=3 SV=1			2	99	PIADEQLR		cleaved K-P@N-term	-0.0115935	940.486	471.25	940.498	471.256	2	9	1,1,1,798,5	8.378	156.009	8.3702
	6	22.49	22.49	33.98	31.27	31.27	tr|B6CJU6|B6CJU6_VARKO	Kallikrein toxin Var14 OS=Varanus komodoensis PE=3 SV=1			0.39794	93.64	PGVYTNVYK		cleaved K-P@N-term	-0.00726284	1039.53	520.771	1039.53	520.774	2	14	1,1,1,812,3	8.8013	681.446	8.8258
	6	22.49	22.49	33.98	31.27	31.27	tr|B6CJU6|B6CJU6_VARKO	Kallikrein toxin Var14 OS=Varanus komodoensis PE=3 SV=1			0.0952845	22.56	YVHWIHR			-0.00590597	1009.52	505.767	1009.52	505.77	2	10	1,1,1,795,6	8.2885	1629.52	8.3104
	49	4.14	6.15	17.44	11.24	11.24	tr|B6CJU5|B6CJU5_VARKO	Kallikrein toxin Var13 OS=Varanus komodoensis PE=3 SV=1			2	99	IAPLALPDR		cleaved H-I@N-term	-0.0113565	964.559	483.287	964.571	483.293	2	11	1,1,1,967,3	13.5242	3045.37	13.6092
	49	4.14	6.15	17.44	11.24	11.24	tr|B6CJU5|B6CJU5_VARKO	Kallikrein toxin Var13 OS=Varanus komodoensis PE=3 SV=1			2	99	TEVADEPFPK	Formyl@N-term		-0.0101775	1159.53	580.772	1159.54	580.777	2	12	1,1,1,954,11	13.143	503.56	13.1608
	49	4.14	6.15	17.44	11.24	11.24	tr|B6CJU5|B6CJU5_VARKO	Kallikrein toxin Var13 OS=Varanus komodoensis PE=3 SV=1			0.139662	41.29	HDIMLMK			-0.00386641	886.437	444.226	886.44	444.228	2	10	1,1,1,1174,2	19.8888	108.608	19.8519
	96	2.28	2.28	8.696	8.696	3.953	tr|E2E4H1|E2E4H1_9SAUR; tr|E2E4H0|E2E4H0_VARGA	Kallikrein-Vtri OS=Varanus tristis PE=2 SV=1; Kallikrein-Vgla OS=Varanus glauerti PE=2 SV=1			2	99	LDTPVTYNEH		cleaved H-I@C-term	-0.00525836	1187.54	594.778	1187.55	594.78	2	13	1,1,1,828,11	9.2936	523.99	9.2804
	96	2.28	2.28	8.696	8.696	3.953	tr|E2E4H1|E2E4H1_9SAUR; tr|E2E4H0|E2E4H0_VARGA	Kallikrein-Vtri OS=Varanus tristis PE=2 SV=1; Kallikrein-Vgla OS=Varanus glauerti PE=2 SV=1			0.275724	93.73	EPIHLYFGIHNK	Glu->pyro-Glu@N-term		-0.00351253	1448.75	725.384	1448.76	725.385	2	12	1,1,1,1091,11	17.3752	200.741	17.3616
Lysosomal acid lipase
	5	22.84	22.84	64.57	53.54	48.03	tr|E7CQV4|E7CQV4_VARKO	Lysosomal acid lipase OS=Varanus komodoensis PE=2 SV=1			2	99	EFLPQNWLVQR	Formyl@N-term		-0.00637867	1456.74	729.377	1456.75	729.38	2	10	1,1,1,1366,15	25.6965	247.907	25.649
	5	22.84	22.84	64.57	53.54	48.03	tr|E7CQV4|E7CQV4_VARKO	Lysosomal acid lipase OS=Varanus komodoensis PE=2 SV=1			2	99	FDLPAMIHY		cleaved Y-I@C-term	-0.0048057	1105.52	553.768	1105.53	553.771	2	11	1,1,1,1217,5	21.2187	1733.38	21.303
	5	22.84	22.84	64.57	53.54	48.03	tr|E7CQV4|E7CQV4_VARKO	Lysosomal acid lipase OS=Varanus komodoensis PE=2 SV=1			2	99	GYPAEEHTVVTR	Formyl@N-term		-0.00359424	1385.65	693.834	1385.66	693.836	2	19	1,1,1,812,20	8.8155	1162.76	8.8258
	5	22.84	22.84	64.57	53.54	48.03	tr|E7CQV4|E7CQV4_VARKO	Lysosomal acid lipase OS=Varanus komodoensis PE=2 SV=1			2	99	IAFSTMPELAQK		cleaved F-I@N-term	-0.0106124	1334.68	668.347	1334.69	668.352	2	12	1,1,1,1058,15	16.3492	1850.29	16.2701
	5	22.84	22.84	64.57	53.54	48.03	tr|E7CQV4|E7CQV4_VARKO	Lysosomal acid lipase OS=Varanus komodoensis PE=2 SV=1			2	99	ILADANHDVWIGNTR		cleaved F-I@N-term	-0.00832201	1693.85	565.622	1693.85	565.625	3	15	1,1,1,947,10	12.9247	1169.33	12.9121
	5	22.84	22.84	64.57	53.54	48.03	tr|E7CQV4|E7CQV4_VARKO	Lysosomal acid lipase OS=Varanus komodoensis PE=2 SV=1			2	99	NQGNSVMKPVVF		cleaved F-L@C-term	-0.00192258	1318.67	660.341	1318.67	660.342	2	8	1,1,1,1010,18	14.8614	547.763	14.7505
	5	22.84	22.84	64.57	53.54	48.03	tr|E7CQV4|E7CQV4_VARKO	Lysosomal acid lipase OS=Varanus komodoensis PE=2 SV=1			2	99	PAEEHTVVTR		cleaved Y-P@N-term	-0.00554106	1137.57	569.793	1137.58	569.796	2	12	1,1,1,784,15	7.9657	2341.38	7.9801
	5	22.84	22.84	64.57	53.54	48.03	tr|E7CQV4|E7CQV4_VARKO	Lysosomal acid lipase OS=Varanus komodoensis PE=2 SV=1			2	99	SHQHLSVDQDEFWAFSFDEMAK			0.014357	2653.17	664.299	2653.15	664.296	4	23	1,1,1,1259,9	22.4916	381.121	22.542
	5	22.84	22.84	64.57	53.54	48.03	tr|E7CQV4|E7CQV4_VARKO	Lysosomal acid lipase OS=Varanus komodoensis PE=2 SV=1			2	99	TGQQQLYYVGH		cleaved H-S@C-term	-0.00341297	1292.61	647.313	1292.61	647.315	2	13	1,1,1,838,19	9.6096	575.509	9.5589
	5	22.84	22.84	64.57	53.54	48.03	tr|E7CQV4|E7CQV4_VARKO	Lysosomal acid lipase OS=Varanus komodoensis PE=2 SV=1			2	99	TGQQQLYYVGHSQGTTIAFIAFSTMPELAQK	Deamidated(Q)@13		0.0494317	3415.73	854.939	3415.68	854.926	4	11	1,1,1,1390,18	26.4133	219.344	26.3338
	5	22.84	22.84	64.57	53.54	48.03	tr|E7CQV4|E7CQV4_VARKO	Lysosomal acid lipase OS=Varanus komodoensis PE=2 SV=1			1.11351	93.15	FDLPAMIHYILEK			0.0124557	1588.84	795.43	1588.83	795.423	2	12	1,1,1,1502,14	29.8597	275.607	29.8434
	5	22.84	22.84	64.57	53.54	48.03	tr|E7CQV4|E7CQV4_VARKO	Lysosomal acid lipase OS=Varanus komodoensis PE=2 SV=1			0.605548	96.49	SQGTTIAFIAFSTMPELAQK		cleaved H-S@N-term	0.00863442	2140.1	714.373	2140.09	714.37	3	13	1,1,1,1393,10	26.4993	311.441	26.5489
	5	22.84	22.84	64.57	53.54	48.03	tr|E7CQV4|E7CQV4_VARKO	Lysosomal acid lipase OS=Varanus komodoensis PE=2 SV=1			0.567031	99	MFFALAPVTR	Formyl@N-term		-0.0200511	1179.59	590.803	1179.61	590.813	2	8	1,1,1,1439,13	27.9202	204.143	27.9363
	5	22.84	22.84	64.57	53.54	48.03	tr|E7CQV4|E7CQV4_VARKO	Lysosomal acid lipase OS=Varanus komodoensis PE=2 SV=1			0.372634	60.51	REFLPQNWLVQR		missed R-E@1	-0.0119345	1584.84	529.288	1584.85	529.291	3	13	1,1,1,1095,3	17.4891	374.736	17.4548
	5	22.84	22.84	64.57	53.54	48.03	tr|E7CQV4|E7CQV4_VARKO	Lysosomal acid lipase OS=Varanus komodoensis PE=2 SV=1			0.158015	33.18	LFVLPER			-0.0121509	872.5	437.257	872.512	437.263	2	9	1,1,1,1027,2	15.3741	313.218	15.059
	5	22.84	22.84	64.57	53.54	48.03	tr|E7CQV4|E7CQV4_VARKO	Lysosomal acid lipase OS=Varanus komodoensis PE=2 SV=1			0.00966115	30.8	TGQQQLYYVGHSQGTTIAF		cleaved F-I@C-term	-0.00404945	2098.01	1050.01	2098.01	1050.01	2	10	1,1,1,1092,20	17.4137	836.977	17.3929
	5	22.84	22.84	64.57	53.54	48.03	tr|E7CQV4|E7CQV4_VARKO	Lysosomal acid lipase OS=Varanus komodoensis PE=2 SV=1			0.00788851	53.34	YVGHSQGTTIAFIAFSTMPELAQK		cleaved Y-Y@N-term	0.00200755	2596.3	866.441	2596.3	866.44	3	8	1,1,1,1331,18	24.6266	96.4278	24.5487
	5	22.84	22.84	64.57	53.54	48.03	tr|E7CQV4|E7CQV4_VARKO	Lysosomal acid lipase OS=Varanus komodoensis PE=2 SV=1			0.00392635	94.83	DGYILSMSR	Iodo(Y)@3		-0.00829715	1166.38	584.199	1166.39	584.204	2	10	1,1,1,1088,6	17.277	313.357	17.3302
PLA2
	2	10.21	10.21	41.45	32.24	32.24	tr|B6CJU9|B6CJU9_VARKO	Type III phospholipase A2 toxin Var2 (Fragment) OS=Varanus komodoensis PE=4 SV=1			2	99	PYTISHCDCDTR	Carbamyl@N-term; Carbamidomethyl(C)@7; Carbamidomethyl(C)@9		cleaved R-P@N-term	-0.00209693	1566.62	784.316	1566.62	784.317	2	18	1.1.1.5273.1	18.4096	1149319
	2	10.21	10.21	41.45	32.24	32.24	tr|B6CJU9|B6CJU9_VARKO	Type III phospholipase A2 toxin Var2 (Fragment) OS=Varanus komodoensis PE=4 SV=1			0.115771	99	QGPEHPGVPWQR	Gln->pyro-Glu@N-term		cleaved L-Q@N-term	-0.0012138	1369.65	685.833	1369.65	685.834	2	15	1.1.1.7874.1	24.4947	24900000
	2	10.21	10.21	41.45	32.24	32.24	tr|B6CJU9|B6CJU9_VARKO	Type III phospholipase A2 toxin Var2 (Fragment) OS=Varanus komodoensis PE=4 SV=1			2	99	REHDQCSVQITALQR	Deamidated(Q)@5; Carbamidomethyl(C)@6		cleaved C-R@N-term; missed R-E@1	-0.0372178	1840.85	921.431	1840.89	921.45	2	20	1.1.1.7379.1	23.3377	3932894
	2	24	24	38.82	38.82	38.82	tr|B6CJU9|B6CJU9_VARKO	Type III phospholipase A2 toxin Var2 (Fragment) OS=Varanus komodoensis PE=4 SV=1			2	99	EHDQCSVQITAL	Glu->pyro-Glu@N-term; Oxidation(H)@2; Carbamidomethyl(C)@5	cleaved L-Q@C-term	-0.00773373	1397.62	699.816	1397.62	699.82	2	9	1.1.1.977.18	13.3268	1156.96	13.3095
	2	24	24	38.82	38.82	38.82	tr|B6CJU9|B6CJU9_VARKO	Type III phospholipase A2 toxin Var2 (Fragment) OS=Varanus komodoensis PE=4 SV=1			2	99	EHDQCSVQITALQR	Carbamidomethyl(C)@5		-9.04123	1674.76	838.387	1683.8	842.907	2	7	1.1.1.904.15	11.2225	1253.9	11.0932
	2	24	24	38.82	38.82	38.82	tr|B6CJU9|B6CJU9_VARKO	Type III phospholipase A2 toxin Var2 (Fragment) OS=Varanus komodoensis PE=4 SV=1			2	99	FSVLQIPCFY	Oxidation(P)@7; Carbamidomethyl(C)@8	cleaved Y-F@N-term; cleaved Y-L@C-term	-0.00440575	1288.61	645.313	1288.62	645.315	2	8	1.1.1.1137.4	18.0768	203.266	18.0903
Veficolin
	30	7.25	7.25	43.44	29.41	29.41	sp|E2IYB3|FCNV1_VARKO	Veficolin-1 (Fragment) OS=Varanus komodoensis PE=2 SV=1			2	99	GETLTGWYMIYPTTGR			0.00585419	1844.88	923.448	1844.88	923.446	2	14	1,1,1,1221,20	21.3544	492.884	21.4265
	30	7.25	7.25	43.44	29.41	29.41	sp|E2IYB3|FCNV1_VARKO	Veficolin-1 (Fragment) OS=Varanus komodoensis PE=2 SV=1			2	99	IFLQGQAGIPGIPGVPGTNGLPGAK	Oxidation(P)@10; Oxidation(P)@16; Deamidated(N)@19; Oxidation(P)@22		0.00754339	2407.28	803.435	2407.27	803.432	3	13	1,1,1,1215,18	21.1684	231.566	21.2108
	30	7.25	7.25	43.44	29.41	29.41	sp|E2IYB3|FCNV1_VARKO	Veficolin-1 (Fragment) OS=Varanus komodoensis PE=2 SV=1			1.65758	99	QVSEFWLGNDK	Gln->pyro-Glu@N-term		-0.0100245	1304.59	653.304	1304.6	653.309	2	13	1,1,1,1201,11	20.7334	302.278	20.7511
	30	7.25	7.25	43.44	29.41	29.41	sp|E2IYB3|FCNV1_VARKO	Veficolin-1 (Fragment) OS=Varanus komodoensis PE=2 SV=1			1.35655	97.24	IHLLTSSGIQQLR			-0.0139717	1464.83	489.283	1464.84	489.288	3	15	1,1,1,1000,5	14.5469	686.699	14.5075
	30	7.25	7.25	43.44	29.41	29.41	sp|E2IYB3|FCNV1_VARKO	Veficolin-1 (Fragment) OS=Varanus komodoensis PE=2 SV=1			0.161781	42.48	LDGSVDFYR			-0.0025542	1070.5	536.258	1070.5	536.259	2	10	1,1,1,907,5	11.6814	892.937	11.5505
	30	7.25	7.25	43.44	29.41	29.41	sp|E2IYB3|FCNV1_VARKO	Veficolin-1 (Fragment) OS=Varanus komodoensis PE=2 SV=1			0.076756	24.08	IDVEDFNNSK			0.0114596	1179.55	590.783	1179.54	590.778	2	10	1,1,1,858,14	10.1995	448.28	10.1851

## Sheet: V. melinus
			N	Unused	Total	%Cov	%Cov(50)	%Cov(95)	Accessions	Names	Used	Annotation	Contrib	Conf	Sequence	Modifications	ProteinModifications	Cleavages	dMass	Obs MW	Obs m/z	Theor MW	Theor m/z	Theor z	Sc	Spectrum	Acq Time	Intensity (Peptide)	PrecursorIntensityAcquisition	Apex Time (Peptide)	Elution Peak Width (Peptide)	MS2Counts
		AVIT
	218	1.65	1.67	23.81	23.81	23.81	tr|B6CJU8|B6CJU8_VARKO; sp|Q2XXR8|VAR1_VARVA; sp|Q2XXR7|VAR2_VARVA	AVIT toxin Var3 OS=Varanus komodoensis PE=4 SV=1; AVIToxin-VAR1 OS=Varanus varius PE=2 SV=1; AVIToxin-VAR2 OS=Varanus varius PE=2 SV=1			1.63827	97.85	ICTPLGSSGEDCHPLSHKVPFDGQR	Carbamidomethyl(C)@2; Carbamidomethyl(C)@12		missed K-V@18	0.0172503	2793.31	559.67	2793.3	559.667	5	17	1.1.1.5242.1	24.8777	70867.2
		BNP
	10	5.46	5.46	43.88	18.37	18.37	tr|E8ZCG5|E8ZCG5_HELHR	Natriuretic peptide OS=Heloderma horridum GN=hkn-3 PE=2 SV=1			0.543634	99	GPPFNPPPFVDYEPR	Carbamyl@N-term			0.010083	1770.85	886.431	1770.84	886.426	2	17	1.1.1.12377.1	46.9889	62473.6
	10	5.46	5.46	43.88	18.37	18.37	tr|E8ZCG5|E8ZCG5_HELHR	Natriuretic peptide OS=Heloderma horridum GN=hkn-3 PE=2 SV=1			0.910095	99	GPPYQPLVPR			cleaved N-G@N-term	0.00651665	1122.63	562.32	1122.62	562.317	2	12	1.1.1.4742.1	23.3534	39528.3
	10	5.46	5.46	43.88	18.37	18.37	tr|E8ZCG5|E8ZCG5_HELHR	Natriuretic peptide OS=Heloderma horridum GN=hkn-3 PE=2 SV=1			2	99	PPAFVPLVPR			cleaved V-P@N-term	-3.78e-05	1091.65	546.832	1091.65	546.832	2	16	1.1.1.8414.1	34.6501	115396
	10	5.46	5.46	43.88	18.37	18.37	tr|E8ZCG5|E8ZCG5_HELHR	Natriuretic peptide OS=Heloderma horridum GN=hkn-3 PE=2 SV=1			2	99	VPPAFVPLVPR			cleaved N-V@N-term	-0.000706867	1190.72	596.366	1190.72	596.366	2	17	1.1.1.9293.1	37.379	167788
		CRISP
	5	6.15	6.15	46.28	20.25	20.25	sp|Q91055|CRVP_HELHO	Cysteine-rich venom protein helothermine OS=Heloderma horridum horridum PE=1 SV=1			2	99	FNYGPTAQNVMIGHYTQVVWYR				0.00240939	2643.27	882.098	2643.27	882.097	3	21	1.1.1.10344.1	40.6626	101641
	5	6.15	6.15	46.28	20.25	20.25	sp|Q91055|CRVP_HELHO	Cysteine-rich venom protein helothermine OS=Heloderma horridum horridum PE=1 SV=1			0.325139	99	IGHYTQVVWYR			cleaved M-I@N-term	0.0093013	1420.73	711.375	1420.73	711.37	2	15	1.1.1.5684.1	26.239	30554.2
	5	6.15	6.15	46.28	20.25	20.25	sp|Q91055|CRVP_HELHO	Cysteine-rich venom protein helothermine OS=Heloderma horridum horridum PE=1 SV=1			1.82391	99	QNDVYNNCPDLKK	Gln->pyro-Glu@N-term; Carbamidomethyl(C)@8		missed K-K@12	0.0112753	1589.73	795.87	1589.71	795.865	2	13	1.1.1.2282.1	15.8498	20965.6
	5	6.15	6.15	46.28	20.25	20.25	sp|Q91055|CRVP_HELHO	Cysteine-rich venom protein helothermine OS=Heloderma horridum horridum PE=1 SV=1			2	99	YYQVCQYCPGGNIR	Carbamidomethyl(C)@5; Carbamidomethyl(C)@8			0.015385	1776.79	889.401	1776.77	889.393	2	20	1.1.1.4537.1	22.7219	24153.7
		Kallikrein
	13	2.93	5	25.1	21.18	16.08	tr|C6EVG4|C6EVG4_HELSC	Kallikrein toxin 1 OS=Heloderma suspectum cinctum PE=2 SV=1			2	99	GQLQGIVSFGGFPCAQPLEPGVYTK	Carbamidomethyl(C)@14; Deamidated(Q)@16			0.00373162	2650.31	884.445	2650.31	884.444	3	22	1.1.1.9705.1	38.6632	53204.4
	9	5.52	5.52	30.1	29.59	29.59	tr|C6EVG5|C6EVG5_HELSC	Kallikrein toxin 2 (Fragment) OS=Heloderma suspectum cinctum PE=2 SV=1			2	99	DWVVTAAHCFYSGELR	Carbamyl@N-term; Carbamidomethyl(C)@9			0.00874257	1952.89	977.454	1952.88	977.449	2	20	1.1.1.12601.1	47.683	26443.8
	9	5.52	5.52	30.1	29.59	29.59	tr|C6EVG5|C6EVG5_HELSC	Kallikrein toxin 2 (Fragment) OS=Heloderma suspectum cinctum PE=2 SV=1			2	99	IVGGQECPQVIHPWLGLLYHSGGPYCSVVLINR	Carbamidomethyl(C)@7; Carbamidomethyl(C)@26			0.0193793	3717.91	930.485	3717.89	930.48	4	25	1.1.1.12896.1	48.6115	134300
	9	5.52	5.52	30.1	29.59	29.59	tr|C6EVG5|C6EVG5_HELSC	Kallikrein toxin 2 (Fragment) OS=Heloderma suspectum cinctum PE=2 SV=1			1.52288	97.04	VLTGDEQFR				0.00701525	1063.54	532.776	1063.53	532.772	2	14	1.1.1.2499.1	16.5235	60633.6
	1	12.14	12.14	44.57	34.88	23.26	tr|E2E4G2|E2E4G2_VARIN	Kallikrein-Vind1 OS=Varanus indicus PE=2 SV=1			2	99	IQGIVSFGSEPCGEPLMPGVYTK	Carbamidomethyl(C)@12			-0.00274668	2465.19	822.739	2465.2	822.74	3	29	1.1.1.11013.1	42.7452	126979
	1	12.14	12.14	44.57	34.88	23.26	tr|E2E4G2|E2E4G2_VARIN	Kallikrein-Vind1 OS=Varanus indicus PE=2 SV=1			2	99	KIQGIVSFGSEPCGEPLM	Carbamidomethyl(C)@13; Dethiomethyl(M)@18		cleaved M-P@C-term; missed K-I@1	-0.00251234	1899.94	950.976	1899.94	950.977	2	22	1.1.1.9296.1	37.3859	44178.5
	1	12.14	12.14	44.57	34.88	23.26	tr|E2E4G2|E2E4G2_VARIN	Kallikrein-Vind1 OS=Varanus indicus PE=2 SV=1			2	99	KIQGIVSFGSEPCGEPLMPGVYTK	Carbamidomethyl(C)@13		missed K-I@1	-0.00375246	2593.29	865.437	2593.29	865.438	3	22	1.1.1.9628.1	38.419	43026.8
	1	12.14	12.14	44.57	34.88	23.26	tr|E2E4G2|E2E4G2_VARIN	Kallikrein-Vind1 OS=Varanus indicus PE=2 SV=1			0.110138	99	PGVYTKVYNYNNWIQSHI	Carbamyl(K)@6		cleaved M-P@N-term; missed K-V@6	0.0197623	2238.11	1120.06	2238.09	1120.05	2	20	1.1.1.12382.1	47.0012	25301.6
	1	12.14	12.14	44.57	34.88	23.26	tr|E2E4G2|E2E4G2_VARIN	Kallikrein-Vind1 OS=Varanus indicus PE=2 SV=1			2	99	SVTYNEHIAPLALPDR			cleaved A-S@N-term	0.0108292	1794.94	599.32	1794.93	599.316	3	21	1.1.1.6626.1	29.1595	90249
	1	12.14	12.14	44.57	34.88	23.26	tr|E2E4G2|E2E4G2_VARIN	Kallikrein-Vind1 OS=Varanus indicus PE=2 SV=1			2	99	VPLCASIK	Carbamidomethyl(C)@4			0.00504437	886.5	444.257	886.495	444.255	2	13	1.1.1.2888.1	17.7092	2152659
	1	12.14	12.14	44.57	34.88	23.26	tr|E2E4G2|E2E4G2_VARIN	Kallikrein-Vind1 OS=Varanus indicus PE=2 SV=1			2	99	VYNYNNWIQSHI				-0.00266205	1549.73	775.872	1549.73	775.873	2	18	1.1.1.9265.1	37.2897	58279.7
	1	12.14	12.14	44.57	34.88	23.26	tr|E2E4G2|E2E4G2_VARIN	Kallikrein-Vind1 OS=Varanus indicus PE=2 SV=1			0.0132283	96.13	YNNWIQSHI			cleaved N-Y@N-term	0.00637691	1173.56	587.789	1173.56	587.786	2	14	1.1.1.7117.1	30.6589	57618.8
	4	8.16	8.16	35.97	31.23	17.39	tr|E2E4G5|E2E4G5_VARIN	Kallikrein-Vind2 OS=Varanus indicus PE=2 SV=1			2	99	EPIHLYFGIHNTK				0.00850313	1567.82	784.919	1567.81	784.915	2	18	1.1.1.5940.1	27.0282	88322.4
	4	8.16	8.16	35.97	31.23	17.39	tr|E2E4G5|E2E4G5_VARIN	Kallikrein-Vind2 OS=Varanus indicus PE=2 SV=1			2	99	EPIHLYFGIHNTKLPR	Glu->pyro-Glu@N-term		missed K-L@13	-0.00115264	1916.04	639.688	1916.04	639.688	3	21	1.1.1.8400.1	34.6026	26259.8
	4	8.16	8.16	35.97	31.23	17.39	tr|E2E4G5|E2E4G5_VARIN	Kallikrein-Vind2 OS=Varanus indicus PE=2 SV=1			2	99	LCAGVLEGGPDACK	Carbamidomethyl(C)@2; Carbamidomethyl(C)@13		cleaved M-L@N-term	0.00854021	1445.67	723.844	1445.66	723.839	2	23	1.1.1.4100.1	21.3899	109504
	4	8.16	8.16	35.97	31.23	17.39	tr|E2E4G5|E2E4G5_VARIN	Kallikrein-Vind2 OS=Varanus indicus PE=2 SV=1			2	99	LDTPVTYNEHIAPM	Dethiomethyl(M)@14		cleaved M-A@C-term	0.0113612	1551.77	776.891	1551.76	776.886	2	22	1.1.1.5868.1	26.8071	193586
		PLA2
	6	6.02	6.02	37.76	37.06	25.17	sp|P16354|PA23_HELSU	Phospholipase A2 isozymes PA3A/PA3B/PA5 OS=Heloderma suspectum PE=1 SV=3			2	99	DGTADYVGQTYFNVLK				0.000137848	1789.85	895.933	1789.85	895.933	2	18	1.1.1.10135.1	40.0127	38823.7
	6	6.02	6.02	37.76	37.06	25.17	sp|P16354|PA23_HELSU	Phospholipase A2 isozymes PA3A/PA3B/PA5 OS=Heloderma suspectum PE=1 SV=3			1.52288	99	LKDGTADYVGQTYFNVLK	Carbamyl@N-term		missed K-D@2	-0.00895932	2074.03	1038.02	2074.04	1038.03	2	18	1.1.1.10807.1	42.1001	25201.7
	6	6.02	6.02	37.76	37.06	25.17	sp|P16354|PA23_HELSU	Phospholipase A2 isozymes PA3A/PA3B/PA5 OS=Heloderma suspectum PE=1 SV=3			2	99	LVSAAPYQAQAETQSGEG			cleaved G-R@C-term	0.0109278	1805.85	903.934	1805.84	903.929	2	19	1.1.1.3905.1	20.7873	22104.9
	112	2	2	9.868	9.211	9.211	tr|B6CJU9|B6CJU9_VARKO	Type III phospholipase A2 toxin Var2 (Fragment) OS=Varanus komodoensis PE=4 SV=1			2	99	EHDQCSVQITALQR	Carbamidomethyl(C)@5			0.0111415	1683.81	842.913	1683.8	842.907	2	21	1.1.1.3271.1	18.8678	41955.4

## Sheet: V. mertensi
	N	Unused	Total	%Cov	%Cov(50)	%Cov(95)	Accessions	Names	Used	Annotation	Contrib	Conf	Sequence	Modifications	ProteinModifications	Cleavages	dMass	Obs MW	Obs m/z	Theor MW	Theor m/z	Theor z	Sc	Spectrum	Acq Time	Intensity (Peptide)	PrecursorIntensityAcquisition	Apex Time (Peptide)	Elution Peak Width (Peptide)	MS2Counts
BNP
CRISP
	1	17.85	17.85	36.78	36.78	36.78	tr|E2E4E6|E2E4E6_VARME	CRiSP-Vmer1 OS=Varanus mertensi PE=2 SV=1			2	99	CNYKEHTSIAER	Carbamidomethyl(C)@1; Deamidated(N)@2		missed K-E@4	0.0118804	1507.68	754.85	1507.67	754.844	2	18	1.1.1.2018.1	10.3103	227330
	1	17.85	17.85	36.78	36.78	36.78	tr|E2E4E6|E2E4E6_VARME	CRiSP-Vmer1 OS=Varanus mertensi PE=2 SV=1			2	99	KYEPYAIGEPCAACPK	Carbamidomethyl(C)@11; Carbamidomethyl(C)@14		missed K-Y@1	0.00914023	1852.86	618.627	1852.85	618.624	3	19	1.1.1.2448.1	11.4643	574041
	1	17.85	17.85	36.78	36.78	36.78	tr|E2E4E6|E2E4E6_VARME	CRiSP-Vmer1 OS=Varanus mertensi PE=2 SV=1			2	99	MSWDNIIAESAK	Oxidation(M)@1; Deamidated(N)@5			0.021547	1380.64	691.33	1380.62	691.319	2	20	1.1.1.2858.1	12.4701	569578
	1	17.85	17.85	36.78	36.78	36.78	tr|E2E4E6|E2E4E6_VARME	CRiSP-Vmer1 OS=Varanus mertensi PE=2 SV=1			2	99	TIGGVVCGENYFM	Carbamidomethyl(C)@7; Oxidation(M)@13		cleaved M-S@C-term	0.0156995	1461.64	731.829	1461.63	731.821	2	20	1.1.1.2959.1	12.7366	130232
	1	17.85	17.85	36.78	36.78	36.78	tr|E2E4E6|E2E4E6_VARME	CRiSP-Vmer1 OS=Varanus mertensi PE=2 SV=1			2	99	TIGGVVCGENYFMSSNPR	Carbamidomethyl(C)@7; Oxidation(M)@13			0.00769764	2002.9	1002.46	2002.89	1002.45	2	24	1.1.1.2666.1	11.9884	977921
	1	17.85	17.85	36.78	36.78	36.78	tr|E2E4E6|E2E4E6_VARME	CRiSP-Vmer1 OS=Varanus mertensi PE=2 SV=1			2	99	VGCAINLCPAQSLK	Carbamidomethyl(C)@3; Carbamidomethyl(C)@8			0.0181464	1529.79	765.901	1529.77	765.892	2	20	1.1.1.2631.1	11.8988	454468
	1	17.85	17.85	36.78	36.78	36.78	tr|E2E4E6|E2E4E6_VARME	CRiSP-Vmer1 OS=Varanus mertensi PE=2 SV=1			2	99	YEPYAIGEPCAACPK	Carbamidomethyl(C)@10; Carbamidomethyl(C)@13			0.0107938	1724.76	863.39	1724.75	863.384	2	20	1.1.1.2560.1	11.7299	672619
	1	17.85	17.85	36.78	36.78	36.78	tr|E2E4E6|E2E4E6_VARME	CRiSP-Vmer1 OS=Varanus mertensi PE=2 SV=1			2	99	YFQVCQYCSGGNVASR	Carbamidomethyl(C)@5; Carbamidomethyl(C)@8			0.0113564	1894.82	948.418	1894.81	948.412	2	26	1.1.1.2525.1	11.6505	650531
	1	17.85	17.85	36.78	36.78	36.78	tr|E2E4E6|E2E4E6_VARME	CRiSP-Vmer1 OS=Varanus mertensi PE=2 SV=1			1.79588	99	AIGEPCAACPK	Carbamidomethyl(C)@6; Carbamidomethyl(C)@9		cleaved Y-A@N-term	0.00746603	1172.54	587.277	1172.53	587.273	2	17	1.1.1.2176.1	10.7648	639867
	1	17.85	17.85	36.78	36.78	36.78	tr|E2E4E6|E2E4E6_VARME	CRiSP-Vmer1 OS=Varanus mertensi PE=2 SV=1			0.0545314	99	MSWDNIIAESAKR	Oxidation(M)@1; Dioxidation(W)@3; Deamidated(N)@5		missed K-R@12	0.0101449	1568.72	785.369	1568.71	785.364	2	18	1.1.1.2419.1	11.3948	390453
	1	27.25	27.25	36.78	36.78	36.78	tr|E2E4E6|E2E4E6_VARME	CRiSP-Vmer1 OS=Varanus mertensi PE=2 SV=1			0.000434506	95.53	ENYFMSSNPR	Oxidation(M)@5		cleaved G-E@N-term	0.000138837	1259.52	630.769	1259.52	630.769	2	14	1.1.1.2159.1	11.1295	221993
	1	27.25	27.25	36.78	36.78	36.78	tr|E2E4E6|E2E4E6_VARME	CRiSP-Vmer1 OS=Varanus mertensi PE=2 SV=1			0.0043648	98.55	KYEPYAIGEPC	Carbamidomethyl(C)@11		cleaved C-A@C-term; missed K-Y@1	-0.00104316	1325.6	663.805	1325.6	663.805	2	15	1.1.1.2384.1	11.6859	267605
	1	27.25	27.25	36.78	36.78	36.78	tr|E2E4E6|E2E4E6_VARME	CRiSP-Vmer1 OS=Varanus mertensi PE=2 SV=1			0.000434506	98.56	AINLCPAQSLK	Carbamidomethyl(C)@5; Deamidated(Q)@8		cleaved C-A@N-term	-0.000195543	1214.63	608.324	1214.63	608.324	2	15	1.1.1.2458.1	11.8768	632037
	1	27.25	27.25	36.78	36.78	36.78	tr|E2E4E6|E2E4E6_VARME	CRiSP-Vmer1 OS=Varanus mertensi PE=2 SV=1			2	99	AIGEPCAACPK	Carbamidomethyl(C)@6; Carbamidomethyl(C)@9		cleaved Y-A@N-term	-0.000351042	1172.53	587.273	1172.53	587.273	2	17	1.1.1.2016.1	10.7309	461266
	1	27.25	27.25	36.78	36.78	36.78	tr|E2E4E6|E2E4E6_VARME	CRiSP-Vmer1 OS=Varanus mertensi PE=2 SV=1			2	99	CNYKEHTSIAER	Carbamidomethyl(C)@1		missed K-E@4	-0.047118	1506.64	754.328	1506.69	754.352	2	18	1.1.1.2018.1	10.7346	178342
	1	27.25	27.25	36.78	36.78	36.78	tr|E2E4E6|E2E4E6_VARME	CRiSP-Vmer1 OS=Varanus mertensi PE=2 SV=1			2	99	GVVCGENYFMSSNPR	Carbamidomethyl(C)@4; Oxidation(M)@10		cleaved G-G@N-term	-0.0016144	1731.73	866.874	1731.73	866.875	2	20	1.1.1.2353.1	11.6099	188126
	1	27.25	27.25	36.78	36.78	36.78	tr|E2E4E6|E2E4E6_VARME	CRiSP-Vmer1 OS=Varanus mertensi PE=2 SV=1			2	99	KYEPYAIGEPCAACPK	Carbamidomethyl(C)@11; Carbamidomethyl(C)@14		missed K-Y@1	-0.000537472	1852.85	618.623	1852.85	618.624	3	22	1.1.1.2277.1	11.4329	1619359
	1	27.25	27.25	36.78	36.78	36.78	tr|E2E4E6|E2E4E6_VARME	CRiSP-Vmer1 OS=Varanus mertensi PE=2 SV=1			2	99	MSWDNIIAESAK	Oxidation(M)@1			-0.00103712	1379.64	690.826	1379.64	690.827	2	19	1.1.1.2610.1	12.2527	431274
	1	27.25	27.25	36.78	36.78	36.78	tr|E2E4E6|E2E4E6_VARME	CRiSP-Vmer1 OS=Varanus mertensi PE=2 SV=1			2	99	MSWDNIIAESAKR	Oxidation(M)@1; Dioxidation(W)@3; Deamidated(N)@5		missed K-R@12	0.00145983	1568.72	785.365	1568.71	785.364	2	20	1.1.1.2250.1	11.3659	347094
	1	27.25	27.25	36.78	36.78	36.78	tr|E2E4E6|E2E4E6_VARME	CRiSP-Vmer1 OS=Varanus mertensi PE=2 SV=1			2	99	TIGGVVCGENYFM	Carbamidomethyl(C)@7; Deamidated(N)@10; Oxidation(M)@13		cleaved M-S@C-term	0.00997083	1462.62	732.318	1462.61	732.313	2	17	1.1.1.2810.1	12.8136	84773.3
	1	27.25	27.25	36.78	36.78	36.78	tr|E2E4E6|E2E4E6_VARME	CRiSP-Vmer1 OS=Varanus mertensi PE=2 SV=1			2	99	TIGGVVCGENYFMSSN	Carbamidomethyl(C)@7; Oxidation(M)@13; Deamidated(N)@16		cleaved N-P@C-term	0.00735667	1750.73	876.37	1750.72	876.366	2	20	1.1.1.2744.1	12.6193	54216.6
	1	27.25	27.25	36.78	36.78	36.78	tr|E2E4E6|E2E4E6_VARME	CRiSP-Vmer1 OS=Varanus mertensi PE=2 SV=1			2	99	TIGGVVCGENYFMSSNPR	Carbamidomethyl(C)@7; Oxidation(M)@13			-0.00400286	2002.88	1002.45	2002.89	1002.45	2	24	1.1.1.2499.1	11.9809	620746
	1	27.25	27.25	36.78	36.78	36.78	tr|E2E4E6|E2E4E6_VARME	CRiSP-Vmer1 OS=Varanus mertensi PE=2 SV=1			2	99	VGCAINLCPAQSLK	Carbamidomethyl(C)@3; Carbamidomethyl(C)@8			-0.000741234	1529.77	765.892	1529.77	765.892	2	22	1.1.1.2460.1	11.8804	260985
	1	27.25	27.25	36.78	36.78	36.78	tr|E2E4E6|E2E4E6_VARME	CRiSP-Vmer1 OS=Varanus mertensi PE=2 SV=1			2	99	VVCGENYFMSSNPR	Carbamidomethyl(C)@3; Oxidation(M)@9		cleaved G-V@N-term	-0.00304249	1674.71	838.362	1674.71	838.364	2	22	1.1.1.2281.1	11.4401	265000
	1	27.25	27.25	36.78	36.78	36.78	tr|E2E4E6|E2E4E6_VARME	CRiSP-Vmer1 OS=Varanus mertensi PE=2 SV=1			2	99	YEPYAIGEPCAACPK	Carbamidomethyl(C)@10; Carbamidomethyl(C)@13			-0.000515249	1724.75	863.384	1724.75	863.384	2	21	1.1.1.2377.1	11.6726	520771
	1	27.25	27.25	36.78	36.78	36.78	tr|E2E4E6|E2E4E6_VARME	CRiSP-Vmer1 OS=Varanus mertensi PE=2 SV=1			2	99	YFQVCQYCSGGNVASR	Carbamidomethyl(C)@5; Carbamidomethyl(C)@8			4.78974e-06	1894.81	948.412	1894.81	948.412	2	26	1.1.1.2361.1	11.6306	353500
	1	27.25	27.25	36.78	36.78	36.78	tr|E2E4E6|E2E4E6_VARME	CRiSP-Vmer1 OS=Varanus mertensi PE=2 SV=1			1.23657	99	KYEPYAIGEPCAA	Carbamidomethyl(C)@11		cleaved A-C@C-term; missed K-Y@1	-0.00113086	1467.67	734.842	1467.67	734.842	2	17	1.1.1.2413.1	11.758	165695
	1	27.25	27.25	36.78	36.78	36.78	tr|E2E4E6|E2E4E6_VARME	CRiSP-Vmer1 OS=Varanus mertensi PE=2 SV=1			0.00524307	99	YFQVCQYCSG	Carbamidomethyl(C)@5; Deamidated(Q)@6; Carbamidomethyl(C)@8		cleaved G-G@C-term	-0.00034957	1311.49	656.752	1311.49	656.752	2	14	1.1.1.2621.1	12.2814	132324
	1	27.25	27.25	36.78	36.78	36.78	tr|E2E4E6|E2E4E6_VARME	CRiSP-Vmer1 OS=Varanus mertensi PE=2 SV=1			0.00217692	99	YFQVCQYCSGG	Deamidated(Q)@3; Carbamidomethyl(C)@5; Deamidated(Q)@6; Carbamidomethyl(C)@8		cleaved G-N@C-term	0.000576147	1369.5	685.755	1369.5	685.755	2	16	1.1.1.2652.1	12.3646	134622
	2	6.49	6.49	30.99	23.97	19.01	tr|E2E4E6|E2E4E6_VARME	CRiSP-Vmer1 OS=Varanus mertensi PE=2 SV=1			2	99	KYEPYAIGEPCAACPK	Carbamidomethyl(C)@11; Carbamidomethyl(C)@14		missed K-Y@1	0.012253	1852.86	618.628	1852.85	618.624	3	20	1.1.1.2108.1	11.3195	364478
	2	6.49	6.49	30.99	23.97	19.01	tr|E2E4E6|E2E4E6_VARME	CRiSP-Vmer1 OS=Varanus mertensi PE=2 SV=1			2	99	VGCAINLCPAQSLK	Carbamidomethyl(C)@3; Carbamidomethyl(C)@8; Deamidated(Q)@11			0.0120422	1530.77	766.39	1530.75	766.384	2	21	1.1.1.2384.1	12.0088	222906
	2	6.49	6.49	30.99	23.97	19.01	tr|E2E4E6|E2E4E6_VARME	CRiSP-Vmer1 OS=Varanus mertensi PE=2 SV=1			2	99	YFQVCQYCSGGNVASR	Carbamidomethyl(C)@5; Deamidated(Q)@6; Carbamidomethyl(C)@8; Deamidated(N)@12			0.011587	1896.79	949.402	1896.78	949.396	2	24	1.1.1.2306.1	11.8135	141766
ESP
	2	4.69	4.69	16.52	13.91	10.43	tr|E2E4K5|E2E4K5_VARKO; tr|B9TRX3|B9TRX3_VARKO	ESP-Vkom2 (Fragment) OS=Varanus komodoensis PE=2 SV=1; Matrix metalloprotease type 2 Var1 (Fragment) OS=Varanus komodoensis PE=4 SV=1			2	99	AFTTCTEYGSTDK	Carbamidomethyl(C)@5			-0.0295675	1479.59	740.802	1479.62	740.817	2	13	1.1.1.2697.6	14.7167
	2	4.69	4.69	16.52	13.91	10.43	tr|E2E4K5|E2E4K5_VARKO; tr|B9TRX3|B9TRX3_VARKO	ESP-Vkom2 (Fragment) OS=Varanus komodoensis PE=2 SV=1; Matrix metalloprotease type 2 Var1 (Fragment) OS=Varanus komodoensis PE=4 SV=1			2	99	LSVNYPEDPCR	Carbamidomethyl(C)@10			-0.0284648	1348.58	675.297	1348.61	675.311	2	12	1.1.1.2720.6	15.4
Kallikrein
	1	5.1	5.1	56.2	31.01	20.16	tr|E2E4G7|E2E4G7_VARME	Kallikrein-Vmer OS=Varanus mertensi PE=2 SV=1			2	99	GDSGGPLLCGGQLQGLVSFGGYPCGEPMVPGVYTK	Carbamidomethyl@N-term; Carbamidomethyl(C)@9; Carbamidomethyl(C)@24; Oxidation(M)@28			0.0176726	3626.7	1209.91	3626.68	1209.9	3	28	1.1.1.20499.1	54.7452	727116
	1	5.1	5.1	56.2	31.01	20.16	tr|E2E4G7|E2E4G7_VARME	Kallikrein-Vmer OS=Varanus mertensi PE=2 SV=1			2	99	ITAGEECNEDSHPWLVL	Carbamidomethyl@N-term; Carbamidomethyl(C)@7		cleaved L-L@C-term	0.00529541	2025.92	1013.97	2025.91	1013.96	2	23	1.1.1.16560.1	45.3178	681622
	1	7.1	7.1	52.71	41.47	38.37	tr|E2E4G7|E2E4G7_VARME	Kallikrein-Vmer OS=Varanus mertensi PE=2 SV=1			0.00217692	96.78	AGVLEGGPDACR	Carbamidomethyl(C)@11		cleaved C-A@N-term	-0.0226661	1200.53	601.274	1200.56	601.285	2	11	1.1.1.2808.4	14.8167
	1	7.1	7.1	52.71	41.47	38.37	tr|E2E4G7|E2E4G7_VARME	Kallikrein-Vmer OS=Varanus mertensi PE=2 SV=1			0.00524307	97.16	GGYPCGEPMVPGVYTK	Carbamidomethyl(C)@5; Oxidation(M)@9		cleaved F-G@N-term	-0.0343973	1726.74	864.375	1726.77	864.392	2	11	1.1.1.2832.14	15.8833
	1	7.1	7.1	52.71	41.47	38.37	tr|E2E4G7|E2E4G7_VARME	Kallikrein-Vmer OS=Varanus mertensi PE=2 SV=1			0.0118872	98.68	TLLNQDWVLTAAHCYER	Carbamidomethyl(C)@14		cleaved A-T@N-term	-0.0409153	2088.96	697.329	2089.01	697.342	3	10	1.1.1.2874.2	17.75
	1	7.1	7.1	52.71	41.47	38.37	tr|E2E4G7|E2E4G7_VARME	Kallikrein-Vmer OS=Varanus mertensi PE=2 SV=1			2	99	AGSMCGATLLNQDWVLTAAHCYER	Oxidation(M)@4; Carbamidomethyl(C)@5; Carbamidomethyl(C)@21		cleaved E-A@N-term	-0.0418518	2739.18	914.067	2739.22	914.081	3	15	1.1.1.2873.6	17.7333
	1	7.1	7.1	52.71	41.47	38.37	tr|E2E4G7|E2E4G7_VARME	Kallikrein-Vmer OS=Varanus mertensi PE=2 SV=1			2	99	EAVGTFCYPDSPGTTNSSCPSFTLDR	Carbamidomethyl(C)@7; Deamidated(N)@16; Carbamidomethyl(C)@19			-0.0090853	2866.2	956.406	2866.21	956.409	3	15	1.1.1.2857.8	17
	1	7.1	7.1	52.71	41.47	38.37	tr|E2E4G7|E2E4G7_VARME	Kallikrein-Vmer OS=Varanus mertensi PE=2 SV=1			2	99	GDSGGPLLCGGQLQGLVSFGGYPCGEPMVPGVYTK	Carbamidomethyl(C)@9; Carbamidomethyl(C)@24; Oxidation(M)@28			-0.0399175	3569.62	893.413	3569.66	893.423	4	13	1.1.1.2887.3	18.35
	1	7.1	7.1	52.71	41.47	38.37	tr|E2E4G7|E2E4G7_VARME	Kallikrein-Vmer OS=Varanus mertensi PE=2 SV=1			0.203426	99	GLVSFGGYPCGEPMVPGVYTK	Carbamidomethyl(C)@10; Oxidation(M)@14		cleaved Q-G@N-term	-0.0406671	2230	744.342	2230.04	744.355	3	13	1.1.1.2866.5	17.4167
	1	7.1	7.1	52.71	41.47	38.37	tr|E2E4G7|E2E4G7_VARME	Kallikrein-Vmer OS=Varanus mertensi PE=2 SV=1			0.0731433	99	QDWVLTAAHCYER	Gln->pyro-Glu@N-term; Carbamidomethyl(C)@10		cleaved N-Q@N-term	-0.0344276	1630.69	816.35	1630.72	816.367	2	12	1.1.1.2865.13	17.3667
	1	7.1	7.1	52.71	41.47	38.37	tr|E2E4G7|E2E4G7_VARME	Kallikrein-Vmer OS=Varanus mertensi PE=2 SV=1			0.0423927	99	ATLLNQDWVLTAAHCYER	Carbamidomethyl(C)@15		cleaved G-A@N-term	-0.0364031	2160.01	721.009	2160.04	721.021	3	12	1.1.1.2872.3	17.6667
	1	7.1	7.1	52.71	41.47	38.37	tr|E2E4G7|E2E4G7_VARME	Kallikrein-Vmer OS=Varanus mertensi PE=2 SV=1			0.0291884	99	LCAGVLEGGPDACR	Carbamidomethyl(C)@2; Carbamidomethyl(C)@13		cleaved M-L@N-term	-0.0286137	1473.64	737.828	1473.67	737.842	2	13	1.1.1.2834.11	15.9667
	1	7.1	7.1	52.71	41.47	38.37	tr|E2E4G7|E2E4G7_VARME	Kallikrein-Vmer OS=Varanus mertensi PE=2 SV=1			0.0168249	99	LLNQDWVLTAAHCYER	Carbamidomethyl(C)@13		cleaved T-L@N-term	-0.0341304	1987.92	663.648	1987.96	663.66	3	11	1.1.1.2861.3	17.1667
	1	7.1	7.1	52.71	41.47	38.37	tr|E2E4G7|E2E4G7_VARME	Kallikrein-Vmer OS=Varanus mertensi PE=2 SV=1			0.00174067	99	NQDWVLTAAHCYER	Carbamidomethyl(C)@11		cleaved L-N@N-term	0.955653	1762.74	588.589	1761.79	588.27	3	12	1.1.1.2847.6	16.5333
Lysosomal acid lipase
	2	12.01	12.01	33.97	33.97	22.49	tr|E7CQV5|E7CQV5_VARSC	Lysosomal acid lipase (Fragment) OS=Varanus scalaris GN=LAL-1 PE=2 SV=1			2	99	IKMFFALAPVTR	Oxidation(M)@3		missed K-M@2	0.000919317	1408.79	705.403	1408.79	705.402	2	17	1.1.1.2678.1	12.2975	1207634
	2	12.01	12.01	33.97	33.97	22.49	tr|E7CQV5|E7CQV5_VARSC	Lysosomal acid lipase (Fragment) OS=Varanus scalaris GN=LAL-1 PE=2 SV=1			2	99	MFFALAPVTR				-0.00299578	1151.61	576.814	1151.62	576.815	2	17	1.1.1.2949.1	12.923	625591
	2	12.01	12.01	33.97	33.97	22.49	tr|E7CQV5|E7CQV5_VARSC	Lysosomal acid lipase (Fragment) OS=Varanus scalaris GN=LAL-1 PE=2 SV=1			2	99	YPAEEHTVVTR			cleaved G-Y@N-term	-0.000154769	1300.64	651.328	1300.64	651.328	2	18	1.1.1.1947.1	10.6209	1331964
	2	12.01	12.01	33.97	33.97	22.49	tr|E7CQV5|E7CQV5_VARSC	Lysosomal acid lipase (Fragment) OS=Varanus scalaris GN=LAL-1 PE=2 SV=1			0.943095	99	PAEEHTVVTR			cleaved Y-P@N-term	-0.000484761	1137.58	569.796	1137.58	569.796	2	16	1.1.1.1952.1	10.6302	229490
PLA2
	12	2.95	2.96	23.68	15.79	15.79	tr|B6CJU9|B6CJU9_VARKO	Type III phospholipase A2 toxin Var2 (Fragment) OS=Varanus komodoensis PE=4 SV=1			2	99	HGIFNLRPY	Deamidated(N)@5		cleaved Y-T@C-term	0.00114436	1116.57	559.294	1116.57	559.293	2	13	1.1.1.655.2	12.65
	12	2.95	2.96	23.68	15.79	15.79	tr|B6CJU9|B6CJU9_VARKO	Type III phospholipase A2 toxin Var2 (Fragment) OS=Varanus komodoensis PE=4 SV=1			0.080399	99	KHGIFNLRPY			cleaved Y-T@C-term; missed K-H@1	0.00352916	1243.69	415.569	1243.68	415.568	3	10	1.1.1.587.4	10.6333
	12	2.95	2.96	23.68	15.79	15.79	tr|B6CJU9|B6CJU9_VARKO	Type III phospholipase A2 toxin Var2 (Fragment) OS=Varanus komodoensis PE=4 SV=1			0.0287242	99	EHDQCSVQITALQR	Carbamidomethyl(C)@5			-9.0436	1674.76	838.385	1683.8	842.907	2	12	1.1.1.537.10	9.2

## Sheet: V. mitchelli
	N	Unused	Total	%Cov	%Cov(50)	%Cov(95)	Accessions	Names	Used	Annotation	Contrib	Conf	Sequence	Modifications	ProteinModifications	Cleavages	dMass	Obs MW	Obs m/z	Theor MW	Theor m/z	Theor z	Sc	Spectrum	Acq Time	Intensity (Peptide)	PrecursorIntensityAcquisition	Apex Time (Peptide)	Elution Peak Width (Peptide)	MS2Counts
BNP
CRISP
	1	17.64	17.64	63.64	38.43	30.17	tr|E2E4F1|E2E4F1_9SAUR	CRiSP-Vtri1 OS=Varanus tristis PE=2 SV=1			2	99	CNYKEHTPISGR	Carbamidomethyl(C)@1		missed K-E@4	0.00625809	1460.69	731.352	1460.68	731.349	2	16	1.1.1.1864.1	10.4799	118684
	1	17.64	17.64	63.64	38.43	30.17	tr|E2E4F1|E2E4F1_9SAUR	CRiSP-Vtri1 OS=Varanus tristis PE=2 SV=1			2	99	LKYFLVCQYCPGGNVEGR	Carbamyl@N-term; Carbamidomethyl(C)@7; Carbamidomethyl(C)@10		missed K-Y@2	0.00437338	2202.04	1102.03	2202.03	1102.02	2	22	1.1.1.14500.1	41.5538	349866
	1	17.64	17.64	63.64	38.43	30.17	tr|E2E4F1|E2E4F1_9SAUR	CRiSP-Vtri1 OS=Varanus tristis PE=2 SV=1			1.46852	99	MSWDNTIAESAER	Dethiomethyl(M)@1			0.0042581	1460.66	731.336	1460.65	731.334	2	21	1.1.1.5194.1	18.9519	293141
	1	17.64	17.64	63.64	38.43	30.17	tr|E2E4F1|E2E4F1_9SAUR	CRiSP-Vtri1 OS=Varanus tristis PE=2 SV=1			2	99	SWDNTIAESAER			cleaved M-S@N-term	0.00572736	1377.62	689.818	1377.62	689.815	2	20	1.1.1.7040.1	23.5051	384486
	1	17.64	17.64	63.64	38.43	30.17	tr|E2E4F1|E2E4F1_9SAUR	CRiSP-Vtri1 OS=Varanus tristis PE=2 SV=1			2	99	TTNPEIQNEIINK			cleaved M-T@N-term	0.00710935	1512.79	757.4	1512.78	757.396	2	19	1.1.1.6509.1	22.2031	694102
	1	17.64	17.64	63.64	38.43	30.17	tr|E2E4F1|E2E4F1_9SAUR	CRiSP-Vtri1 OS=Varanus tristis PE=2 SV=1			2	99	TWSSGIQSWFDER				0.00467798	1597.72	799.868	1597.72	799.865	2	20	1.1.1.16103.1	45.4241	581832
	1	17.64	17.64	63.64	38.43	30.17	tr|E2E4F1|E2E4F1_9SAUR	CRiSP-Vtri1 OS=Varanus tristis PE=2 SV=1			2	99	TWSSGIQSWFDERNDFK			missed R-N@13	0.00800282	2101.96	1051.99	2101.95	1051.98	2	22	1.1.1.15714.1	44.5069	511957
	1	17.64	17.64	63.64	38.43	30.17	tr|E2E4F1|E2E4F1_9SAUR	CRiSP-Vtri1 OS=Varanus tristis PE=2 SV=1			2	99	YFLVCQYCPGGN	Carbamyl@N-term; Carbamidomethyl(C)@5; Carbamidomethyl(C)@8		cleaved N-V@C-term	0.00707006	1519.63	760.822	1519.62	760.818	2	19	1.1.1.22144.1	59.6438	578604
	1	17.64	17.64	63.64	38.43	30.17	tr|E2E4F1|E2E4F1_9SAUR	CRiSP-Vtri1 OS=Varanus tristis PE=2 SV=1			2	99	YFLVCQYCPGGNVEGR	Carbamidomethyl(C)@5; Carbamidomethyl(C)@8			0.006841	1917.86	959.936	1917.85	959.932	2	24	1.1.1.11652.1	34.6066	585818
ESP
	4	3.75	3.75	30.05	16.39	13.11	tr|E2E4K6|E2E4K6_VARIN	ESP-Vind2 (Fragment) OS=Varanus indicus PE=2 SV=1			2	99	AFTTCTEYGSTDK	Carbamidomethyl(C)@5			0.0108378	1479.63	740.822	1479.62	740.817	2	20	1.1.1.1797.1	11.0861	331754
Kallikrein
	3	4	4	33.2	6.324	6.324	tr|Q91Y82|Q91Y82_MOUSE; tr|O88301|O88301_MOUSE	Kallikrein 6, isoform CRA_a OS=Mus musculus GN=Klk6 PE=1 SV=1; Brain serine protease OS=Mus musculus GN=Klk6 PE=2 SV=1			2	99	DSCQGDSGGPLVCGGR	Carbamidomethyl@N-term; Carbamidomethyl(C)@3; Carbamidomethyl(C)@13		cleaved N-D@N-term	0.0422868	1677.73	839.87	1677.68	839.849	2	19	1.1.1.3699.1	15.2298	686660
	3	4	4	33.2	6.324	6.324	tr|Q91Y82|Q91Y82_MOUSE; tr|O88301|O88301_MOUSE	Kallikrein 6, isoform CRA_a OS=Mus musculus GN=Klk6 PE=1 SV=1; Brain serine protease OS=Mus musculus GN=Klk6 PE=2 SV=1			2	99	GDSGGPLVCGGR	Carbamidomethyl(C)@9		cleaved Q-G@N-term	0.00235299	1130.52	566.265	1130.51	566.264	2	20	1.1.1.3033.1	13.5251	246286
	4	2.7	2.77	26.74	16.28	13.18	tr|Q2XXN0|Q2XXN0_9SAUR	Kallikrein-Var5 OS=Varanus mitchelli PE=2 SV=1			2	99	ICAGVLEGGPDACK	Carbamidomethyl(C)@2; Carbamidomethyl(C)@13		cleaved M-I@N-term	0.00561052	1445.67	723.842	1445.66	723.839	2	22	1.1.1.6592.1	22.4093	204242
	4	2.7	2.77	26.74	16.28	13.18	tr|Q2XXN0|Q2XXN0_9SAUR	Kallikrein-Var5 OS=Varanus mitchelli PE=2 SV=1			0.465974	99	PIHLYFGIHNTK	Carbamyl@N-term		cleaved R-P@N-term	0.00550486	1481.78	494.935	1481.78	494.933	3	18	1.1.1.13431.1	38.8879	387668
	1588	0.76	11.62	72.39	67.91	67.91	tr|Q2XXM9|Q2XXM9_9SAUR	Kallikrein-Var6 (Fragment) OS=Varanus mitchelli PE=2 SV=1			0.759451	99	ITGGEECNEDSHPWLVELFTEANTMCGATLLNQDWVLTAAHCYQR	Carbamyl@N-term; Carbamidomethyl(C)@7; Oxidation(M)@25; Carbamidomethyl(C)@26; Carbamidomethyl(C)@42			0.0360402	5295.38	1324.85	5295.34	1324.84	4	26	1.1.1.25209.1	67.0182	625124
	2	12.83	12.83	74.84	58.71	58.71	tr|Q2XXM7|Q2XXM7_9SAUR	Kallikrein-Var8 (Fragment) OS=Varanus mitchelli PE=2 SV=1			2	99	CGATLLNQDWVLTAAHCYQR	Carbamidomethyl(C)@1; Carbamidomethyl(C)@17		cleaved M-C@N-term	0.00701176	2376.12	793.046	2376.11	793.044	3	25	1.1.1.15046.1	42.882	1822316
	2	12.83	12.83	74.84	58.71	58.71	tr|Q2XXM7|Q2XXM7_9SAUR	Kallikrein-Var8 (Fragment) OS=Varanus mitchelli PE=2 SV=1			2	99	EAVGIFCYPDSPGTTTSSCPCYTLDR	Carbamidomethyl(C)@7; Carbamidomethyl(C)@19; Carbamidomethyl(C)@21			0.000501024	2953.26	985.426	2953.26	985.426	3	30	1.1.1.15162.1	43.1621	289766
	2	12.83	12.83	74.84	58.71	58.71	tr|Q2XXM7|Q2XXM7_9SAUR	Kallikrein-Var8 (Fragment) OS=Varanus mitchelli PE=2 SV=1			0.0700704	95.38	GDDIMLIK	Dethiomethyl(M)@5			0.00323988	855.473	428.744	855.47	428.742	2	13	1.1.1.4628.1	17.5979	2447816
	2	12.83	12.83	74.84	58.71	58.71	tr|Q2XXM7|Q2XXM7_9SAUR	Kallikrein-Var8 (Fragment) OS=Varanus mitchelli PE=2 SV=1			2	99	GKIWLSFGVHNR	Carbamidomethyl@N-term		missed K-I@2	0.00626487	1469.8	490.939	1469.79	490.937	3	20	1.1.1.10523.1	31.9292	478307
	2	12.83	12.83	74.84	58.71	58.71	tr|Q2XXM7|Q2XXM7_9SAUR	Kallikrein-Var8 (Fragment) OS=Varanus mitchelli PE=2 SV=1			2	99	ITGGEECNEDSHPWLVALTTEAGTMCGATLLNQDWVLTAAHCYQR	Carbamidomethyl(C)@7; Oxidation(M)@25; Carbamidomethyl(C)@26; Deamidated(N)@32; Carbamidomethyl(C)@42			0.0493644	5092.32	1274.09	5092.27	1274.08	4	29	1.1.1.20682.1	56.1999	482943
	2	12.83	12.83	74.84	58.71	58.71	tr|Q2XXM7|Q2XXM7_9SAUR	Kallikrein-Var8 (Fragment) OS=Varanus mitchelli PE=2 SV=1			2	99	IWLSFGVHNR	Carbamidomethyl@N-term			0.0049681	1284.68	643.346	1284.67	643.344	2	16	1.1.1.11975.1	35.3849	29700000
	2	12.83	12.83	74.84	58.71	58.71	tr|Q2XXM7|Q2XXM7_9SAUR	Kallikrein-Var8 (Fragment) OS=Varanus mitchelli PE=2 SV=1			2	99	QDWVLTAAHCYQR	Gln->pyro-Glu@N-term; Carbamidomethyl(C)@10		cleaved N-Q@N-term	0.00928037	1629.75	815.88	1629.74	815.875	2	18	1.1.1.13094.1	38.0611	444030
	2	12.83	12.83	74.84	58.71	58.71	tr|Q2XXM7|Q2XXM7_9SAUR	Kallikrein-Var8 (Fragment) OS=Varanus mitchelli PE=2 SV=1			0.735182	98.81	SFGVHNR			cleaved L-S@N-term	0.00342598	815.407	408.711	815.404	408.709	2	11	1.1.1.1815.1	10.3592	2940707
	2	12.83	12.83	74.84	58.71	58.71	tr|Q2XXM7|Q2XXM7_9SAUR	Kallikrein-Var8 (Fragment) OS=Varanus mitchelli PE=2 SV=1			0.000869447	99	VLTAAHCYQR	Carbamidomethyl(C)@7		cleaved W-V@N-term	0.00547492	1217.6	609.809	1217.6	609.806	2	16	1.1.1.2291.1	11.6451	110719
	5	2.47	2.86	33.33	12.79	8.527	tr|E2E4G7|E2E4G7_VARME	Kallikrein-Vmer OS=Varanus mertensi PE=2 SV=1			2	99	LCAGVLEGGPDACR	Carbamidomethyl(C)@2; Carbamidomethyl(C)@13		cleaved M-L@N-term	0.00666465	1473.68	737.846	1473.67	737.842	2	22	1.1.1.7197.1	23.8839	1193813
Lysosomal acid lipase
	2	12.01	12.01	33.97	33.97	22.49	tr|E7CQV5|E7CQV5_VARSC	Lysosomal acid lipase (Fragment) OS=Varanus scalaris GN=LAL-1 PE=2 SV=1			0.260428	99	DGYILSMSR	Dioxidation(M)@7			-0.000257923	1072.49	537.25	1072.49	537.25	2	15	1.1.1.2437.1	11.7537	4325695
	2	12.01	12.01	33.97	33.97	22.49	tr|E7CQV5|E7CQV5_VARSC	Lysosomal acid lipase (Fragment) OS=Varanus scalaris GN=LAL-1 PE=2 SV=1			0.161781	99	KGYPAEEHTVVTR			cleaved S-K@N-term; missed K-G@1	-4.0256e-05	1485.76	496.26	1485.76	496.26	3	19	1.1.1.1874.1	10.4255	168117
	4	3.91	3.93	24.88	16.75	16.75	tr|E7CQV5|E7CQV5_VARSC	Lysosomal acid lipase (Fragment) OS=Varanus scalaris GN=LAL-1 PE=2 SV=1			2	99	GYPAEEHTVVTR				0.00885371	1357.67	679.843	1357.66	679.839	2	19	1.1.1.2431.1	10.6861	1331863
	4	3.91	3.93	24.88	16.75	16.75	tr|E7CQV5|E7CQV5_VARSC	Lysosomal acid lipase (Fragment) OS=Varanus scalaris GN=LAL-1 PE=2 SV=1			1.50864	99	FDLPAMINYVLEK	Oxidation(M)@6; Deamidated(N)@8			0.0108687	1568.79	785.403	1568.78	785.397	2	18	1.1.1.3474.1	13.1763	60997.8
	4	3.91	3.93	24.88	16.75	16.75	tr|E7CQV5|E7CQV5_VARSC	Lysosomal acid lipase (Fragment) OS=Varanus scalaris GN=LAL-1 PE=2 SV=1			0.341989	99	MFFALAPVTR	Dioxidation(M)@1			0.00765564	1183.61	592.814	1183.61	592.81	2	15	1.1.1.3306.1	12.7218	664836
	4	6.48	6.48	26.32	25.36	16.75	tr|E7CQV5|E7CQV5_VARSC	Lysosomal acid lipase (Fragment) OS=Varanus scalaris GN=LAL-1 PE=2 SV=1			2	99	FDLPAMINYVLEK	Oxidation(M)@6			0.00941063	1567.81	784.91	1567.8	784.905	2	20	1.1.1.3052.1	13.026	733188
	4	6.48	6.48	26.32	25.36	16.75	tr|E7CQV5|E7CQV5_VARSC	Lysosomal acid lipase (Fragment) OS=Varanus scalaris GN=LAL-1 PE=2 SV=1			2	99	GYPAEEHTVVTR				0.00885371	1357.67	679.843	1357.66	679.839	2	19	1.1.1.2022.1	10.6564	4450569

[truncated: 7 more sheets: V. p. rubidus, V. prasinus, V., salvadorii, V. scalaris, V. tristis, V. varius, L. borneensis]
