# Supplementary material for: Enter the Dragon: The Dynamic and Multifunctional Evolution of Anguimorpha Lizard Venoms
Source: Toxins (Basel). 2017 Aug 6;9(8):242. doi: 10.3390/toxins9080242 (PMC5577576; doi:10.3390/toxins9080242)
Supplement: Supplementary file 1 [file toxins-09-00242-s001.zip › toxins-204371 supplementary/toxins-204371 Supplementary Tables 3 tests for significance.xlsx]

## Sheet: Fibrinogen - alpha
Tukey's multiple comparisons test	Significant?	Summary	Adjusted P Value
H. exasperatum vs. H. horridum	No	ns	0.9964
H. exasperatum vs. H. suspectum	No	ns	>0.9999
H. exasperatum vs. L. borneensis	Yes	****	<0.0001
H. exasperatum vs. V. acanthurus	Yes	****	<0.0001
H. exasperatum vs. V. baritji	Yes	****	<0.0001
H. exasperatum vs. V. giganteus	Yes	****	<0.0001
H. exasperatum vs. V. gilleni	Yes	****	<0.0001
H. exasperatum vs. V. griseus	Yes	****	<0.0001
H. exasperatum vs. V. jobiensis	Yes	****	<0.0001
H. exasperatum vs. V. komodoensis	No	ns	0.1218
H. exasperatum vs. V. melinus	Yes	***	0.0001
H. exasperatum vs. V. mertensi	Yes	**	0.0028
H. exasperatum vs. V. mitchelli	Yes	****	<0.0001
H. exasperatum vs. V. panoptesrubidus	Yes	****	<0.0001
H. exasperatum vs. V. prasinus	Yes	****	<0.0001
H. exasperatum vs. V. salvadorii	No	ns	0.0957
H. exasperatum vs. V. scalaris	Yes	****	<0.0001
H. exasperatum vs. V. tristis	Yes	****	<0.0001
H. exasperatum vs. V. varius	No	ns	0.8566
H. horridum vs. H. suspectum	No	ns	>0.9999
H. horridum vs. L. borneensis	Yes	****	<0.0001
H. horridum vs. V. acanthurus	Yes	****	<0.0001
H. horridum vs. V. baritji	Yes	****	<0.0001
H. horridum vs. V. giganteus	Yes	****	<0.0001
H. horridum vs. V. gilleni	Yes	****	<0.0001
H. horridum vs. V. griseus	Yes	***	0.0007
H. horridum vs. V. jobiensis	Yes	****	<0.0001
H. horridum vs. V. komodoensis	No	ns	0.8727
H. horridum vs. V. melinus	Yes	****	<0.0001
H. horridum vs. V. mertensi	Yes	****	<0.0001
H. horridum vs. V. mitchelli	Yes	****	<0.0001
H. horridum vs. V. panoptesrubidus	Yes	***	0.0001
H. horridum vs. V. prasinus	Yes	****	<0.0001
H. horridum vs. V. salvadorii	No	ns	0.8212
H. horridum vs. V. scalaris	Yes	****	<0.0001
H. horridum vs. V. tristis	Yes	****	<0.0001
H. horridum vs. V. varius	No	ns	>0.9999
H. suspectum vs. L. borneensis	Yes	****	<0.0001
H. suspectum vs. V. acanthurus	Yes	****	<0.0001
H. suspectum vs. V. baritji	Yes	****	<0.0001
H. suspectum vs. V. giganteus	Yes	****	<0.0001
H. suspectum vs. V. gilleni	Yes	****	<0.0001
H. suspectum vs. V. griseus	Yes	****	<0.0001
H. suspectum vs. V. jobiensis	Yes	****	<0.0001
H. suspectum vs. V. komodoensis	No	ns	0.4317
H. suspectum vs. V. melinus	Yes	****	<0.0001
H. suspectum vs. V. mertensi	Yes	***	0.0004
H. suspectum vs. V. mitchelli	Yes	****	<0.0001
H. suspectum vs. V. panoptesrubidus	Yes	****	<0.0001
H. suspectum vs. V. prasinus	Yes	****	<0.0001
H. suspectum vs. V. salvadorii	No	ns	0.366
H. suspectum vs. V. scalaris	Yes	****	<0.0001
H. suspectum vs. V. tristis	Yes	****	<0.0001
H. suspectum vs. V. varius	No	ns	0.9964
L. borneensis vs. V. acanthurus	Yes	***	0.0001
L. borneensis vs. V. baritji	Yes	*	0.0128
L. borneensis vs. V. giganteus	No	ns	0.1423
L. borneensis vs. V. gilleni	Yes	****	<0.0001
L. borneensis vs. V. griseus	Yes	****	<0.0001
L. borneensis vs. V. jobiensis	Yes	***	0.0004
L. borneensis vs. V. komodoensis	Yes	****	<0.0001
L. borneensis vs. V. melinus	No	ns	0.9365
L. borneensis vs. V. mertensi	No	ns	0.3453
L. borneensis vs. V. mitchelli	Yes	****	<0.0001
L. borneensis vs. V. panoptesrubidus	Yes	****	<0.0001
L. borneensis vs. V. prasinus	No	ns	0.9684
L. borneensis vs. V. salvadorii	Yes	****	<0.0001
L. borneensis vs. V. scalaris	Yes	****	<0.0001
L. borneensis vs. V. tristis	Yes	**	0.0016
L. borneensis vs. V. varius	Yes	****	<0.0001
V. acanthurus vs. V. baritji	No	ns	0.983
V. acanthurus vs. V. giganteus	No	ns	0.55
V. acanthurus vs. V. gilleni	Yes	****	<0.0001
V. acanthurus vs. V. griseus	Yes	****	<0.0001
V. acanthurus vs. V. jobiensis	No	ns	>0.9999
V. acanthurus vs. V. komodoensis	Yes	****	<0.0001
V. acanthurus vs. V. melinus	Yes	****	<0.0001
V. acanthurus vs. V. mertensi	Yes	****	<0.0001
V. acanthurus vs. V. mitchelli	Yes	**	0.0012
V. acanthurus vs. V. panoptesrubidus	Yes	****	<0.0001
V. acanthurus vs. V. prasinus	Yes	*	0.0172
V. acanthurus vs. V. salvadorii	Yes	****	<0.0001
V. acanthurus vs. V. scalaris	Yes	****	<0.0001
V. acanthurus vs. V. tristis	No	ns	>0.9999
V. acanthurus vs. V. varius	Yes	****	<0.0001
V. baritji vs. V. giganteus	No	ns	>0.9999
V. baritji vs. V. gilleni	Yes	****	<0.0001
V. baritji vs. V. griseus	Yes	****	<0.0001
V. baritji vs. V. jobiensis	No	ns	0.9993
V. baritji vs. V. komodoensis	Yes	****	<0.0001
V. baritji vs. V. melinus	Yes	****	<0.0001
V. baritji vs. V. mertensi	Yes	****	<0.0001
V. baritji vs. V. mitchelli	Yes	****	<0.0001
V. baritji vs. V. panoptesrubidus	Yes	****	<0.0001
V. baritji vs. V. prasinus	No	ns	0.5258
V. baritji vs. V. salvadorii	Yes	****	<0.0001
V. baritji vs. V. scalaris	Yes	****	<0.0001
V. baritji vs. V. tristis	No	ns	>0.9999
V. baritji vs. V. varius	Yes	****	<0.0001
V. giganteus vs. V. gilleni	Yes	****	<0.0001
V. giganteus vs. V. griseus	Yes	****	<0.0001
V. giganteus vs. V. jobiensis	No	ns	0.802
V. giganteus vs. V. komodoensis	Yes	****	<0.0001
V. giganteus vs. V. melinus	Yes	***	0.0009
V. giganteus vs. V. mertensi	Yes	****	<0.0001
V. giganteus vs. V. mitchelli	Yes	****	<0.0001
V. giganteus vs. V. panoptesrubidus	Yes	****	<0.0001
V. giganteus vs. V. prasinus	No	ns	0.9789
V. giganteus vs. V. salvadorii	Yes	****	<0.0001
V. giganteus vs. V. scalaris	Yes	****	<0.0001
V. giganteus vs. V. tristis	No	ns	0.9741
V. giganteus vs. V. varius	Yes	****	<0.0001
V. gilleni vs. V. griseus	Yes	**	0.0057
V. gilleni vs. V. jobiensis	Yes	****	<0.0001
V. gilleni vs. V. komodoensis	Yes	****	<0.0001
V. gilleni vs. V. melinus	Yes	****	<0.0001
V. gilleni vs. V. mertensi	Yes	****	<0.0001
V. gilleni vs. V. mitchelli	Yes	****	<0.0001
V. gilleni vs. V. panoptesrubidus	Yes	*	0.0305
V. gilleni vs. V. prasinus	Yes	****	<0.0001
V. gilleni vs. V. salvadorii	Yes	****	<0.0001
V. gilleni vs. V. scalaris	Yes	****	<0.0001
V. gilleni vs. V. tristis	Yes	****	<0.0001
V. gilleni vs. V. varius	Yes	****	<0.0001
V. griseus vs. V. jobiensis	Yes	****	<0.0001
V. griseus vs. V. komodoensis	No	ns	0.1654
V. griseus vs. V. melinus	Yes	****	<0.0001
V. griseus vs. V. mertensi	Yes	****	<0.0001
V. griseus vs. V. mitchelli	Yes	****	<0.0001
V. griseus vs. V. panoptesrubidus	No	ns	>0.9999
V. griseus vs. V. prasinus	Yes	****	<0.0001
V. griseus vs. V. salvadorii	No	ns	0.2055
V. griseus vs. V. scalaris	Yes	****	<0.0001
V. griseus vs. V. tristis	Yes	****	<0.0001
V. griseus vs. V. varius	Yes	**	0.0052
V. jobiensis vs. V. komodoensis	Yes	****	<0.0001
V. jobiensis vs. V. melinus	Yes	****	<0.0001
V. jobiensis vs. V. mertensi	Yes	****	<0.0001
V. jobiensis vs. V. mitchelli	Yes	***	0.0004
V. jobiensis vs. V. panoptesrubidus	Yes	****	<0.0001
V. jobiensis vs. V. prasinus	Yes	*	0.0482
V. jobiensis vs. V. salvadorii	Yes	****	<0.0001
V. jobiensis vs. V. scalaris	Yes	****	<0.0001
V. jobiensis vs. V. tristis	No	ns	>0.9999
V. jobiensis vs. V. varius	Yes	****	<0.0001
V. komodoensis vs. V. melinus	Yes	****	<0.0001
V. komodoensis vs. V. mertensi	Yes	****	<0.0001
V. komodoensis vs. V. mitchelli	Yes	****	<0.0001
V. komodoensis vs. V. panoptesrubidus	Yes	*	0.0402
V. komodoensis vs. V. prasinus	Yes	****	<0.0001
V. komodoensis vs. V. salvadorii	No	ns	>0.9999
V. komodoensis vs. V. scalaris	Yes	****	<0.0001
V. komodoensis vs. V. tristis	Yes	****	<0.0001
V. komodoensis vs. V. varius	No	ns	0.9974
V. melinus vs. V. mertensi	No	ns	>0.9999
V. melinus vs. V. mitchelli	Yes	****	<0.0001
V. melinus vs. V. panoptesrubidus	Yes	****	<0.0001
V. melinus vs. V. prasinus	No	ns	0.0881
V. melinus vs. V. salvadorii	Yes	****	<0.0001
V. melinus vs. V. scalaris	Yes	****	<0.0001
V. melinus vs. V. tristis	Yes	****	<0.0001
V. melinus vs. V. varius	Yes	****	<0.0001
V. mertensi vs. V. mitchelli	Yes	****	<0.0001
V. mertensi vs. V. panoptesrubidus	Yes	****	<0.0001
V. mertensi vs. V. prasinus	Yes	**	0.0057
V. mertensi vs. V. salvadorii	Yes	****	<0.0001
V. mertensi vs. V. scalaris	Yes	****	<0.0001
V. mertensi vs. V. tristis	Yes	****	<0.0001
V. mertensi vs. V. varius	Yes	****	<0.0001
V. mitchelli vs. V. panoptesrubidus	Yes	****	<0.0001
V. mitchelli vs. V. prasinus	Yes	****	<0.0001
V. mitchelli vs. V. salvadorii	Yes	****	<0.0001
V. mitchelli vs. V. scalaris	No	ns	0.9974
V. mitchelli vs. V. tristis	Yes	****	<0.0001
V. mitchelli vs. V. varius	Yes	****	<0.0001
V. panoptesrubidus vs. V. prasinus	Yes	****	<0.0001
V. panoptesrubidus vs. V. salvadorii	No	ns	0.0527
V. panoptesrubidus vs. V. scalaris	Yes	****	<0.0001
V. panoptesrubidus vs. V. tristis	Yes	****	<0.0001
V. panoptesrubidus vs. V. varius	Yes	***	0.0008
V. prasinus vs. V. salvadorii	Yes	****	<0.0001
V. prasinus vs. V. scalaris	Yes	****	<0.0001
V. prasinus vs. V. tristis	No	ns	0.1535
V. prasinus vs. V. varius	Yes	****	<0.0001
V. salvadorii vs. V. scalaris	Yes	****	<0.0001
V. salvadorii vs. V. tristis	Yes	****	<0.0001
V. salvadorii vs. V. varius	No	ns	0.9937
V. scalaris vs. V. tristis	Yes	****	<0.0001
V. scalaris vs. V. varius	Yes	****	<0.0001
V. tristis vs. V. varius	Yes	****	<0.0001

## Sheet: Fibrinogen beta
Tukey's multiple comparisons test	Significant?	Summary	Adjusted P Value
H. exasperatum vs. H. horridum	Yes	**	0.0021
H. exasperatum vs. H. suspectum	No	ns	0.7558
H. exasperatum vs. L. borneensis	Yes	****	<0.0001
H. exasperatum vs. V. acanthurus	Yes	****	<0.0001
H. exasperatum vs. V. baritji	Yes	****	<0.0001
H. exasperatum vs. V. giganteus	Yes	****	<0.0001
H. exasperatum vs. V. gilleni	No	ns	0.5016
H. exasperatum vs. V. griseus	Yes	***	0.0008
H. exasperatum vs. V. jobiensis	Yes	****	<0.0001
H. exasperatum vs. V. komodoensis	No	ns	>0.9999
H. exasperatum vs. V. melinus	Yes	****	<0.0001
H. exasperatum vs. V. mertensi	Yes	****	<0.0001
H. exasperatum vs. V. mitchelli	Yes	****	<0.0001
H. exasperatum vs. V. panoptesrubidus	No	ns	>0.9999
H. exasperatum vs. V. prasinus	Yes	****	<0.0001
H. exasperatum vs. V. salvadorii	Yes	****	<0.0001
H. exasperatum vs. V. scalaris	Yes	****	<0.0001
H. exasperatum vs. V. tristis	Yes	****	<0.0001
H. exasperatum vs. V. varius	Yes	****	<0.0001
H. horridum vs. H. suspectum	No	ns	0.4698
H. horridum vs. L. borneensis	Yes	****	<0.0001
H. horridum vs. V. acanthurus	Yes	****	<0.0001
H. horridum vs. V. baritji	Yes	****	<0.0001
H. horridum vs. V. giganteus	Yes	****	<0.0001
H. horridum vs. V. gilleni	Yes	****	<0.0001
H. horridum vs. V. griseus	No	ns	>0.9999
H. horridum vs. V. jobiensis	Yes	****	<0.0001
H. horridum vs. V. komodoensis	Yes	***	0.0009
H. horridum vs. V. melinus	Yes	****	<0.0001
H. horridum vs. V. mertensi	Yes	****	<0.0001
H. horridum vs. V. mitchelli	Yes	****	<0.0001
H. horridum vs. V. panoptesrubidus	Yes	*	0.0166
H. horridum vs. V. prasinus	Yes	****	<0.0001
H. horridum vs. V. salvadorii	No	ns	0.2083
H. horridum vs. V. scalaris	Yes	****	<0.0001
H. horridum vs. V. tristis	Yes	****	<0.0001
H. horridum vs. V. varius	Yes	****	<0.0001
H. suspectum vs. L. borneensis	Yes	****	<0.0001
H. suspectum vs. V. acanthurus	Yes	****	<0.0001
H. suspectum vs. V. baritji	Yes	****	<0.0001
H. suspectum vs. V. giganteus	Yes	****	<0.0001
H. suspectum vs. V. gilleni	Yes	**	0.0024
H. suspectum vs. V. griseus	No	ns	0.2734
H. suspectum vs. V. jobiensis	Yes	****	<0.0001
H. suspectum vs. V. komodoensis	No	ns	0.5666
H. suspectum vs. V. melinus	Yes	****	<0.0001
H. suspectum vs. V. mertensi	Yes	****	<0.0001
H. suspectum vs. V. mitchelli	Yes	****	<0.0001
H. suspectum vs. V. panoptesrubidus	No	ns	0.9892
H. suspectum vs. V. prasinus	Yes	****	<0.0001
H. suspectum vs. V. salvadorii	Yes	***	0.0001
H. suspectum vs. V. scalaris	Yes	****	<0.0001
H. suspectum vs. V. tristis	Yes	****	<0.0001
H. suspectum vs. V. varius	Yes	****	<0.0001
L. borneensis vs. V. acanthurus	Yes	****	<0.0001
L. borneensis vs. V. baritji	Yes	****	<0.0001
L. borneensis vs. V. giganteus	Yes	*	0.0455
L. borneensis vs. V. gilleni	Yes	****	<0.0001
L. borneensis vs. V. griseus	Yes	****	<0.0001
L. borneensis vs. V. jobiensis	Yes	****	<0.0001
L. borneensis vs. V. komodoensis	Yes	****	<0.0001
L. borneensis vs. V. melinus	No	ns	0.8107
L. borneensis vs. V. mertensi	Yes	*	0.0166
L. borneensis vs. V. mitchelli	Yes	****	<0.0001
L. borneensis vs. V. panoptesrubidus	Yes	****	<0.0001
L. borneensis vs. V. prasinus	Yes	****	<0.0001
L. borneensis vs. V. salvadorii	Yes	****	<0.0001
L. borneensis vs. V. scalaris	Yes	****	<0.0001
L. borneensis vs. V. tristis	Yes	**	0.0049
L. borneensis vs. V. varius	Yes	****	<0.0001
V. acanthurus vs. V. baritji	Yes	****	<0.0001
V. acanthurus vs. V. giganteus	No	ns	0.6956
V. acanthurus vs. V. gilleni	Yes	****	<0.0001
V. acanthurus vs. V. griseus	Yes	****	<0.0001
V. acanthurus vs. V. jobiensis	Yes	****	<0.0001
V. acanthurus vs. V. komodoensis	Yes	****	<0.0001
V. acanthurus vs. V. melinus	Yes	*	0.0277
V. acanthurus vs. V. mertensi	No	ns	0.8993
V. acanthurus vs. V. mitchelli	Yes	****	<0.0001
V. acanthurus vs. V. panoptesrubidus	Yes	****	<0.0001
V. acanthurus vs. V. prasinus	No	ns	>0.9999
V. acanthurus vs. V. salvadorii	Yes	****	<0.0001
V. acanthurus vs. V. scalaris	Yes	****	<0.0001
V. acanthurus vs. V. tristis	Yes	****	<0.0001
V. acanthurus vs. V. varius	Yes	****	<0.0001
V. baritji vs. V. giganteus	Yes	****	<0.0001
V. baritji vs. V. gilleni	Yes	****	<0.0001
V. baritji vs. V. griseus	Yes	****	<0.0001
V. baritji vs. V. jobiensis	Yes	****	<0.0001
V. baritji vs. V. komodoensis	Yes	****	<0.0001
V. baritji vs. V. melinus	Yes	****	<0.0001
V. baritji vs. V. mertensi	Yes	****	<0.0001
V. baritji vs. V. mitchelli	Yes	****	<0.0001
V. baritji vs. V. panoptesrubidus	Yes	****	<0.0001
V. baritji vs. V. prasinus	Yes	****	<0.0001
V. baritji vs. V. salvadorii	Yes	*	0.0314
V. baritji vs. V. scalaris	Yes	****	<0.0001
V. baritji vs. V. tristis	No	ns	0.5666
V. baritji vs. V. varius	No	ns	>0.9999
V. giganteus vs. V. gilleni	Yes	****	<0.0001
V. giganteus vs. V. griseus	Yes	****	<0.0001
V. giganteus vs. V. jobiensis	Yes	****	<0.0001
V. giganteus vs. V. komodoensis	Yes	****	<0.0001
V. giganteus vs. V. melinus	No	ns	0.9736
V. giganteus vs. V. mertensi	No	ns	>0.9999
V. giganteus vs. V. mitchelli	Yes	****	<0.0001
V. giganteus vs. V. panoptesrubidus	Yes	****	<0.0001
V. giganteus vs. V. prasinus	No	ns	0.1553
V. giganteus vs. V. salvadorii	Yes	****	<0.0001
V. giganteus vs. V. scalaris	Yes	****	<0.0001
V. giganteus vs. V. tristis	Yes	****	<0.0001
V. giganteus vs. V. varius	Yes	****	<0.0001
V. gilleni vs. V. griseus	Yes	****	<0.0001
V. gilleni vs. V. jobiensis	Yes	****	<0.0001
V. gilleni vs. V. komodoensis	No	ns	0.6956
V. gilleni vs. V. melinus	Yes	****	<0.0001
V. gilleni vs. V. mertensi	Yes	****	<0.0001
V. gilleni vs. V. mitchelli	Yes	****	<0.0001
V. gilleni vs. V. panoptesrubidus	No	ns	0.1402
V. gilleni vs. V. prasinus	Yes	****	<0.0001
V. gilleni vs. V. salvadorii	Yes	****	<0.0001
V. gilleni vs. V. scalaris	Yes	****	<0.0001
V. gilleni vs. V. tristis	Yes	****	<0.0001
V. gilleni vs. V. varius	Yes	****	<0.0001
V. griseus vs. V. jobiensis	Yes	****	<0.0001
V. griseus vs. V. komodoensis	Yes	***	0.0003
V. griseus vs. V. melinus	Yes	****	<0.0001
V. griseus vs. V. mertensi	Yes	****	<0.0001
V. griseus vs. V. mitchelli	Yes	****	<0.0001
V. griseus vs. V. panoptesrubidus	Yes	**	0.0065
V. griseus vs. V. prasinus	Yes	****	<0.0001
V. griseus vs. V. salvadorii	No	ns	0.3789
V. griseus vs. V. scalaris	Yes	****	<0.0001
V. griseus vs. V. tristis	Yes	****	<0.0001
V. griseus vs. V. varius	Yes	***	0.0002
V. jobiensis vs. V. komodoensis	Yes	****	<0.0001
V. jobiensis vs. V. melinus	Yes	****	<0.0001
V. jobiensis vs. V. mertensi	Yes	****	<0.0001
V. jobiensis vs. V. mitchelli	No	ns	0.4698
V. jobiensis vs. V. panoptesrubidus	Yes	****	<0.0001
V. jobiensis vs. V. prasinus	Yes	****	<0.0001
V. jobiensis vs. V. salvadorii	Yes	****	<0.0001
V. jobiensis vs. V. scalaris	Yes	***	0.0002
V. jobiensis vs. V. tristis	Yes	****	<0.0001
V. jobiensis vs. V. varius	Yes	****	<0.0001
V. komodoensis vs. V. melinus	Yes	****	<0.0001
V. komodoensis vs. V. mertensi	Yes	****	<0.0001
V. komodoensis vs. V. mitchelli	Yes	****	<0.0001
V. komodoensis vs. V. panoptesrubidus	No	ns	>0.9999
V. komodoensis vs. V. prasinus	Yes	****	<0.0001
V. komodoensis vs. V. salvadorii	Yes	****	<0.0001
V. komodoensis vs. V. scalaris	Yes	****	<0.0001
V. komodoensis vs. V. tristis	Yes	****	<0.0001
V. komodoensis vs. V. varius	Yes	****	<0.0001
V. melinus vs. V. mertensi	No	ns	0.8589
V. melinus vs. V. mitchelli	Yes	****	<0.0001
V. melinus vs. V. panoptesrubidus	Yes	****	<0.0001
V. melinus vs. V. prasinus	Yes	**	0.0018
V. melinus vs. V. salvadorii	Yes	****	<0.0001
V. melinus vs. V. scalaris	Yes	****	<0.0001
V. melinus vs. V. tristis	Yes	****	<0.0001
V. melinus vs. V. varius	Yes	****	<0.0001
V. mertensi vs. V. mitchelli	Yes	****	<0.0001
V. mertensi vs. V. panoptesrubidus	Yes	****	<0.0001
V. mertensi vs. V. prasinus	No	ns	0.3236
V. mertensi vs. V. salvadorii	Yes	****	<0.0001
V. mertensi vs. V. scalaris	Yes	****	<0.0001
V. mertensi vs. V. tristis	Yes	****	<0.0001
V. mertensi vs. V. varius	Yes	****	<0.0001
V. mitchelli vs. V. panoptesrubidus	Yes	****	<0.0001
V. mitchelli vs. V. prasinus	Yes	****	<0.0001
V. mitchelli vs. V. salvadorii	Yes	****	<0.0001
V. mitchelli vs. V. scalaris	No	ns	0.2979
V. mitchelli vs. V. tristis	Yes	****	<0.0001
V. mitchelli vs. V. varius	Yes	****	<0.0001
V. panoptesrubidus vs. V. prasinus	Yes	****	<0.0001
V. panoptesrubidus vs. V. salvadorii	Yes	****	<0.0001
V. panoptesrubidus vs. V. scalaris	Yes	****	<0.0001
V. panoptesrubidus vs. V. tristis	Yes	****	<0.0001
V. panoptesrubidus vs. V. varius	Yes	****	<0.0001
V. prasinus vs. V. salvadorii	Yes	****	<0.0001
V. prasinus vs. V. scalaris	Yes	****	<0.0001
V. prasinus vs. V. tristis	Yes	****	<0.0001
V. prasinus vs. V. varius	Yes	****	<0.0001
V. salvadorii vs. V. scalaris	Yes	****	<0.0001
V. salvadorii vs. V. tristis	Yes	****	<0.0001
V. salvadorii vs. V. varius	No	ns	0.3236
V. scalaris vs. V. tristis	Yes	****	<0.0001
V. scalaris vs. V. varius	Yes	****	<0.0001
V. tristis vs. V. varius	No	ns	0.0816

## Sheet: RDSE011
Tukey's multiple comparisons test	Significant?	Summary	Adjusted P Value
H. exasperatum vs. H. horridum	Yes	****	<0.0001
H. exasperatum vs. H. suspectum	Yes	****	<0.0001
H. exasperatum vs. L. borneensis	Yes	****	<0.0001
H. exasperatum vs. V. acanthurus	Yes	****	<0.0001
H. exasperatum vs. V. baritji	Yes	****	<0.0001
H. exasperatum vs. V. giganteus	Yes	****	<0.0001
H. exasperatum vs. V. gilleni	Yes	****	<0.0001
H. exasperatum vs. V. griseus	Yes	****	<0.0001
H. exasperatum vs. V. jobiensis	Yes	****	<0.0001
H. exasperatum vs. V. komodoensis	Yes	****	<0.0001
H. exasperatum vs. V. melinus	No	ns	0.9897
H. exasperatum vs. V. mertensi	Yes	****	<0.0001
H. exasperatum vs. V. mitchelli	Yes	****	<0.0001
H. exasperatum vs. V. panoptesrubidus	Yes	***	0.0001
H. exasperatum vs. V. prasinus	Yes	****	<0.0001
H. exasperatum vs. V. salvadorii	Yes	***	0.0001
H. exasperatum vs. V. scalaris	Yes	**	0.0019
H. exasperatum vs. V. tristis	Yes	****	<0.0001
H. exasperatum vs. V. varius	Yes	****	<0.0001
H. horridum vs. H. suspectum	No	ns	0.9988
H. horridum vs. L. borneensis	Yes	****	<0.0001
H. horridum vs. V. acanthurus	Yes	****	<0.0001
H. horridum vs. V. baritji	Yes	****	<0.0001
H. horridum vs. V. giganteus	Yes	****	<0.0001
H. horridum vs. V. gilleni	Yes	****	<0.0001
H. horridum vs. V. griseus	Yes	****	<0.0001
H. horridum vs. V. jobiensis	Yes	****	<0.0001
H. horridum vs. V. komodoensis	Yes	****	<0.0001
H. horridum vs. V. melinus	Yes	****	<0.0001
H. horridum vs. V. mertensi	Yes	****	<0.0001
H. horridum vs. V. mitchelli	Yes	****	<0.0001
H. horridum vs. V. panoptesrubidus	Yes	****	<0.0001
H. horridum vs. V. prasinus	No	ns	>0.9999
H. horridum vs. V. salvadorii	Yes	****	<0.0001
H. horridum vs. V. scalaris	No	ns	0.4776
H. horridum vs. V. tristis	Yes	****	<0.0001
H. horridum vs. V. varius	Yes	****	<0.0001
H. suspectum vs. L. borneensis	Yes	****	<0.0001
H. suspectum vs. V. acanthurus	Yes	****	<0.0001
H. suspectum vs. V. baritji	Yes	****	<0.0001
H. suspectum vs. V. giganteus	Yes	****	<0.0001
H. suspectum vs. V. gilleni	Yes	****	<0.0001
H. suspectum vs. V. griseus	Yes	****	<0.0001
H. suspectum vs. V. jobiensis	Yes	****	<0.0001
H. suspectum vs. V. komodoensis	Yes	****	<0.0001
H. suspectum vs. V. melinus	Yes	****	<0.0001
H. suspectum vs. V. mertensi	Yes	****	<0.0001
H. suspectum vs. V. mitchelli	Yes	****	<0.0001
H. suspectum vs. V. panoptesrubidus	Yes	****	<0.0001
H. suspectum vs. V. prasinus	No	ns	>0.9999
H. suspectum vs. V. salvadorii	Yes	****	<0.0001
H. suspectum vs. V. scalaris	No	ns	0.9961
H. suspectum vs. V. tristis	Yes	****	<0.0001
H. suspectum vs. V. varius	Yes	****	<0.0001
L. borneensis vs. V. acanthurus	No	ns	0.1768
L. borneensis vs. V. baritji	No	ns	>0.9999
L. borneensis vs. V. giganteus	No	ns	>0.9999
L. borneensis vs. V. gilleni	No	ns	>0.9999
L. borneensis vs. V. griseus	No	ns	>0.9999
L. borneensis vs. V. jobiensis	Yes	****	<0.0001
L. borneensis vs. V. komodoensis	Yes	**	0.006
L. borneensis vs. V. melinus	Yes	****	<0.0001
L. borneensis vs. V. mertensi	Yes	***	0.0004
L. borneensis vs. V. mitchelli	Yes	****	<0.0001
L. borneensis vs. V. panoptesrubidus	Yes	****	<0.0001
L. borneensis vs. V. prasinus	Yes	****	<0.0001
L. borneensis vs. V. salvadorii	Yes	****	<0.0001
L. borneensis vs. V. scalaris	Yes	****	<0.0001
L. borneensis vs. V. tristis	Yes	****	<0.0001
L. borneensis vs. V. varius	Yes	*	0.0245
V. acanthurus vs. V. baritji	No	ns	0.065
V. acanthurus vs. V. giganteus	No	ns	0.0757
V. acanthurus vs. V. gilleni	No	ns	0.2276
V. acanthurus vs. V. griseus	No	ns	0.1351
V. acanthurus vs. V. jobiensis	Yes	****	<0.0001
V. acanthurus vs. V. komodoensis	No	ns	0.9977
V. acanthurus vs. V. melinus	Yes	****	<0.0001
V. acanthurus vs. V. mertensi	No	ns	0.7712
V. acanthurus vs. V. mitchelli	Yes	****	<0.0001
V. acanthurus vs. V. panoptesrubidus	Yes	****	<0.0001
V. acanthurus vs. V. prasinus	Yes	****	<0.0001
V. acanthurus vs. V. salvadorii	Yes	****	<0.0001
V. acanthurus vs. V. scalaris	Yes	****	<0.0001
V. acanthurus vs. V. tristis	Yes	****	<0.0001
V. acanthurus vs. V. varius	No	ns	>0.9999
V. baritji vs. V. giganteus	No	ns	>0.9999
V. baritji vs. V. gilleni	No	ns	>0.9999
V. baritji vs. V. griseus	No	ns	>0.9999
V. baritji vs. V. jobiensis	Yes	****	<0.0001
V. baritji vs. V. komodoensis	Yes	**	0.0016
V. baritji vs. V. melinus	Yes	****	<0.0001
V. baritji vs. V. mertensi	Yes	***	0.0001
V. baritji vs. V. mitchelli	Yes	****	<0.0001
V. baritji vs. V. panoptesrubidus	Yes	****	<0.0001
V. baritji vs. V. prasinus	Yes	****	<0.0001
V. baritji vs. V. salvadorii	Yes	****	<0.0001
V. baritji vs. V. scalaris	Yes	****	<0.0001
V. baritji vs. V. tristis	Yes	****	<0.0001
V. baritji vs. V. varius	Yes	**	0.0072
V. giganteus vs. V. gilleni	No	ns	>0.9999
V. giganteus vs. V. griseus	No	ns	>0.9999
V. giganteus vs. V. jobiensis	Yes	****	<0.0001
V. giganteus vs. V. komodoensis	Yes	**	0.0019
V. giganteus vs. V. melinus	Yes	****	<0.0001
V. giganteus vs. V. mertensi	Yes	***	0.0001
V. giganteus vs. V. mitchelli	Yes	****	<0.0001
V. giganteus vs. V. panoptesrubidus	Yes	****	<0.0001
V. giganteus vs. V. prasinus	Yes	****	<0.0001
V. giganteus vs. V. salvadorii	Yes	****	<0.0001
V. giganteus vs. V. scalaris	Yes	****	<0.0001
V. giganteus vs. V. tristis	Yes	****	<0.0001
V. giganteus vs. V. varius	Yes	**	0.0086
V. gilleni vs. V. griseus	No	ns	>0.9999
V. gilleni vs. V. jobiensis	Yes	****	<0.0001
V. gilleni vs. V. komodoensis	Yes	**	0.0086
V. gilleni vs. V. melinus	Yes	****	<0.0001
V. gilleni vs. V. mertensi	Yes	***	0.0006
V. gilleni vs. V. mitchelli	Yes	****	<0.0001
V. gilleni vs. V. panoptesrubidus	Yes	****	<0.0001
V. gilleni vs. V. prasinus	Yes	****	<0.0001
V. gilleni vs. V. salvadorii	Yes	****	<0.0001
V. gilleni vs. V. scalaris	Yes	****	<0.0001
V. gilleni vs. V. tristis	Yes	****	<0.0001
V. gilleni vs. V. varius	Yes	*	0.0343
V. griseus vs. V. jobiensis	Yes	****	<0.0001
V. griseus vs. V. komodoensis	Yes	**	0.0041
V. griseus vs. V. melinus	Yes	****	<0.0001
V. griseus vs. V. mertensi	Yes	***	0.0003
V. griseus vs. V. mitchelli	Yes	****	<0.0001
V. griseus vs. V. panoptesrubidus	Yes	****	<0.0001
V. griseus vs. V. prasinus	Yes	****	<0.0001
V. griseus vs. V. salvadorii	Yes	****	<0.0001
V. griseus vs. V. scalaris	Yes	****	<0.0001
V. griseus vs. V. tristis	Yes	****	<0.0001
V. griseus vs. V. varius	Yes	*	0.0174
V. jobiensis vs. V. komodoensis	Yes	****	<0.0001
V. jobiensis vs. V. melinus	Yes	**	0.0019
V. jobiensis vs. V. mertensi	Yes	****	<0.0001
V. jobiensis vs. V. mitchelli	Yes	****	<0.0001
V. jobiensis vs. V. panoptesrubidus	No	ns	>0.9999
V. jobiensis vs. V. prasinus	Yes	****	<0.0001
V. jobiensis vs. V. salvadorii	No	ns	>0.9999
V. jobiensis vs. V. scalaris	Yes	****	<0.0001
V. jobiensis vs. V. tristis	No	ns	0.692
V. jobiensis vs. V. varius	Yes	****	<0.0001
V. komodoensis vs. V. melinus	Yes	****	<0.0001
V. komodoensis vs. V. mertensi	No	ns	>0.9999
V. komodoensis vs. V. mitchelli	Yes	****	<0.0001
V. komodoensis vs. V. panoptesrubidus	Yes	****	<0.0001
V. komodoensis vs. V. prasinus	Yes	****	<0.0001
V. komodoensis vs. V. salvadorii	Yes	****	<0.0001
V. komodoensis vs. V. scalaris	Yes	****	<0.0001
V. komodoensis vs. V. tristis	Yes	**	0.0011
V. komodoensis vs. V. varius	No	ns	>0.9999
V. melinus vs. V. mertensi	Yes	****	<0.0001
V. melinus vs. V. mitchelli	Yes	****	<0.0001
V. melinus vs. V. panoptesrubidus	Yes	*	0.0123
V. melinus vs. V. prasinus	Yes	****	<0.0001
V. melinus vs. V. salvadorii	Yes	*	0.0123
V. melinus vs. V. scalaris	Yes	****	<0.0001
V. melinus vs. V. tristis	Yes	****	<0.0001
V. melinus vs. V. varius	Yes	****	<0.0001
V. mertensi vs. V. mitchelli	Yes	****	<0.0001
V. mertensi vs. V. panoptesrubidus	Yes	****	<0.0001
V. mertensi vs. V. prasinus	Yes	****	<0.0001
V. mertensi vs. V. salvadorii	Yes	****	<0.0001
V. mertensi vs. V. scalaris	Yes	****	<0.0001
V. mertensi vs. V. tristis	Yes	*	0.0146
V. mertensi vs. V. varius	No	ns	0.9961
V. mitchelli vs. V. panoptesrubidus	Yes	****	<0.0001
V. mitchelli vs. V. prasinus	Yes	****	<0.0001
V. mitchelli vs. V. salvadorii	Yes	****	<0.0001
V. mitchelli vs. V. scalaris	Yes	****	<0.0001
V. mitchelli vs. V. tristis	Yes	****	<0.0001
V. mitchelli vs. V. varius	Yes	****	<0.0001
V. panoptesrubidus vs. V. prasinus	Yes	****	<0.0001
V. panoptesrubidus vs. V. salvadorii	No	ns	>0.9999
V. panoptesrubidus vs. V. scalaris	Yes	****	<0.0001
V. panoptesrubidus vs. V. tristis	No	ns	0.2881
V. panoptesrubidus vs. V. varius	Yes	****	<0.0001
V. prasinus vs. V. salvadorii	Yes	****	<0.0001
V. prasinus vs. V. scalaris	No	ns	0.9385
V. prasinus vs. V. tristis	Yes	****	<0.0001
V. prasinus vs. V. varius	Yes	****	<0.0001
V. salvadorii vs. V. scalaris	Yes	****	<0.0001
V. salvadorii vs. V. tristis	No	ns	0.2881
V. salvadorii vs. V. varius	Yes	****	<0.0001
V. scalaris vs. V. tristis	Yes	****	<0.0001
V. scalaris vs. V. varius	Yes	****	<0.0001
V. tristis vs. V. varius	Yes	***	0.0002

## Sheet: S-2302
Tukey's multiple comparisons test	Significant?	Summary	Adjusted P Value
H. exasperatum vs. H. horridum	Yes	****	<0.0001
H. exasperatum vs. H. suspectum	No	ns	0.8646
H. exasperatum vs. L. borneensis	No	ns	0.8789
H. exasperatum vs. V. acanthurus	Yes	****	<0.0001
H. exasperatum vs. V. baritji	Yes	****	<0.0001
H. exasperatum vs. V. giganteus	Yes	****	<0.0001
H. exasperatum vs. V. gilleni	Yes	****	<0.0001
H. exasperatum vs. V. griseus	No	ns	>0.9999
H. exasperatum vs. V. jobiensis	Yes	****	<0.0001
H. exasperatum vs. V. komodoensis	Yes	****	<0.0001
H. exasperatum vs. V. melinus	Yes	****	<0.0001
H. exasperatum vs. V. mertensi	Yes	****	<0.0001
H. exasperatum vs. V. mitchelli	Yes	****	<0.0001
H. exasperatum vs. V. panoptesrubidus	Yes	****	<0.0001
H. exasperatum vs. V. prasinus	Yes	****	<0.0001
H. exasperatum vs. V. salvadorii	No	ns	0.8646
H. exasperatum vs. V. scalaris	Yes	****	<0.0001
H. exasperatum vs. V. tristis	No	ns	>0.9999
H. exasperatum vs. V. varius	Yes	****	<0.0001
H. horridum vs. H. suspectum	Yes	****	<0.0001
H. horridum vs. L. borneensis	Yes	****	<0.0001
H. horridum vs. V. acanthurus	No	ns	0.9161
H. horridum vs. V. baritji	Yes	****	<0.0001
H. horridum vs. V. giganteus	No	ns	0.9362
H. horridum vs. V. gilleni	No	ns	>0.9999
H. horridum vs. V. griseus	Yes	****	<0.0001
H. horridum vs. V. jobiensis	No	ns	0.3046
H. horridum vs. V. komodoensis	No	ns	0.9161
H. horridum vs. V. melinus	No	ns	0.3046
H. horridum vs. V. mertensi	No	ns	0.099
H. horridum vs. V. mitchelli	Yes	****	<0.0001
H. horridum vs. V. panoptesrubidus	No	ns	0.9362
H. horridum vs. V. prasinus	Yes	****	<0.0001
H. horridum vs. V. salvadorii	Yes	****	<0.0001
H. horridum vs. V. scalaris	Yes	****	<0.0001
H. horridum vs. V. tristis	Yes	****	<0.0001
H. horridum vs. V. varius	Yes	***	0.0001
H. suspectum vs. L. borneensis	No	ns	>0.9999
H. suspectum vs. V. acanthurus	Yes	****	<0.0001
H. suspectum vs. V. baritji	Yes	****	<0.0001
H. suspectum vs. V. giganteus	Yes	****	<0.0001
H. suspectum vs. V. gilleni	Yes	****	<0.0001
H. suspectum vs. V. griseus	No	ns	0.8646
H. suspectum vs. V. jobiensis	Yes	****	<0.0001
H. suspectum vs. V. komodoensis	Yes	****	<0.0001
H. suspectum vs. V. melinus	Yes	****	<0.0001
H. suspectum vs. V. mertensi	Yes	****	<0.0001
H. suspectum vs. V. mitchelli	Yes	****	<0.0001
H. suspectum vs. V. panoptesrubidus	Yes	****	<0.0001
H. suspectum vs. V. prasinus	Yes	****	<0.0001
H. suspectum vs. V. salvadorii	No	ns	>0.9999
H. suspectum vs. V. scalaris	Yes	****	<0.0001
H. suspectum vs. V. tristis	No	ns	0.8646
H. suspectum vs. V. varius	Yes	*	0.0297
L. borneensis vs. V. acanthurus	Yes	****	<0.0001
L. borneensis vs. V. baritji	Yes	****	<0.0001
L. borneensis vs. V. giganteus	Yes	****	<0.0001
L. borneensis vs. V. gilleni	Yes	****	<0.0001
L. borneensis vs. V. griseus	No	ns	0.8789
L. borneensis vs. V. jobiensis	Yes	****	<0.0001
L. borneensis vs. V. komodoensis	Yes	****	<0.0001
L. borneensis vs. V. melinus	Yes	****	<0.0001
L. borneensis vs. V. mertensi	Yes	****	<0.0001
L. borneensis vs. V. mitchelli	Yes	****	<0.0001
L. borneensis vs. V. panoptesrubidus	Yes	****	<0.0001
L. borneensis vs. V. prasinus	Yes	****	<0.0001
L. borneensis vs. V. salvadorii	No	ns	>0.9999
L. borneensis vs. V. scalaris	Yes	****	<0.0001
L. borneensis vs. V. tristis	No	ns	0.8789
L. borneensis vs. V. varius	Yes	*	0.0273
V. acanthurus vs. V. baritji	Yes	****	<0.0001
V. acanthurus vs. V. giganteus	No	ns	0.0532
V. acanthurus vs. V. gilleni	No	ns	0.7989
V. acanthurus vs. V. griseus	Yes	****	<0.0001
V. acanthurus vs. V. jobiensis	Yes	**	0.0025
V. acanthurus vs. V. komodoensis	No	ns	>0.9999
V. acanthurus vs. V. melinus	Yes	**	0.0025
V. acanthurus vs. V. mertensi	Yes	***	0.0005
V. acanthurus vs. V. mitchelli	Yes	****	<0.0001
V. acanthurus vs. V. panoptesrubidus	No	ns	0.0532
V. acanthurus vs. V. prasinus	Yes	****	<0.0001
V. acanthurus vs. V. salvadorii	Yes	****	<0.0001
V. acanthurus vs. V. scalaris	Yes	****	<0.0001
V. acanthurus vs. V. tristis	Yes	****	<0.0001
V. acanthurus vs. V. varius	Yes	****	<0.0001
V. baritji vs. V. giganteus	Yes	****	<0.0001
V. baritji vs. V. gilleni	Yes	****	<0.0001
V. baritji vs. V. griseus	Yes	****	<0.0001
V. baritji vs. V. jobiensis	Yes	****	<0.0001
V. baritji vs. V. komodoensis	Yes	****	<0.0001
V. baritji vs. V. melinus	Yes	****	<0.0001
V. baritji vs. V. mertensi	Yes	****	<0.0001
V. baritji vs. V. mitchelli	Yes	*	0.023
V. baritji vs. V. panoptesrubidus	Yes	****	<0.0001
V. baritji vs. V. prasinus	No	ns	>0.9999
V. baritji vs. V. salvadorii	Yes	****	<0.0001
V. baritji vs. V. scalaris	Yes	*	0.023
V. baritji vs. V. tristis	Yes	****	<0.0001
V. baritji vs. V. varius	Yes	****	<0.0001
V. giganteus vs. V. gilleni	No	ns	0.984
V. giganteus vs. V. griseus	Yes	****	<0.0001
V. giganteus vs. V. jobiensis	No	ns	0.9998
V. giganteus vs. V. komodoensis	No	ns	0.0532
V. giganteus vs. V. melinus	No	ns	0.9998
V. giganteus vs. V. mertensi	No	ns	0.9763
V. giganteus vs. V. mitchelli	Yes	****	<0.0001
V. giganteus vs. V. panoptesrubidus	No	ns	>0.9999
V. giganteus vs. V. prasinus	Yes	****	<0.0001
V. giganteus vs. V. salvadorii	Yes	****	<0.0001
V. giganteus vs. V. scalaris	Yes	****	<0.0001
V. giganteus vs. V. tristis	Yes	****	<0.0001
V. giganteus vs. V. varius	Yes	*	0.0251
V. gilleni vs. V. griseus	Yes	****	<0.0001
V. gilleni vs. V. jobiensis	No	ns	0.4601
V. gilleni vs. V. komodoensis	No	ns	0.7989
V. gilleni vs. V. melinus	No	ns	0.4601
V. gilleni vs. V. mertensi	No	ns	0.1744
V. gilleni vs. V. mitchelli	Yes	****	<0.0001
V. gilleni vs. V. panoptesrubidus	No	ns	0.984
V. gilleni vs. V. prasinus	Yes	****	<0.0001
V. gilleni vs. V. salvadorii	Yes	****	<0.0001
V. gilleni vs. V. scalaris	Yes	****	<0.0001
V. gilleni vs. V. tristis	Yes	****	<0.0001
V. gilleni vs. V. varius	Yes	***	0.0002
V. griseus vs. V. jobiensis	Yes	****	<0.0001
V. griseus vs. V. komodoensis	Yes	****	<0.0001
V. griseus vs. V. melinus	Yes	****	<0.0001
V. griseus vs. V. mertensi	Yes	****	<0.0001
V. griseus vs. V. mitchelli	Yes	****	<0.0001
V. griseus vs. V. panoptesrubidus	Yes	****	<0.0001
V. griseus vs. V. prasinus	Yes	****	<0.0001
V. griseus vs. V. salvadorii	No	ns	0.8646
V. griseus vs. V. scalaris	Yes	****	<0.0001
V. griseus vs. V. tristis	No	ns	>0.9999
V. griseus vs. V. varius	Yes	****	<0.0001
V. jobiensis vs. V. komodoensis	Yes	**	0.0025
V. jobiensis vs. V. melinus	No	ns	>0.9999
V. jobiensis vs. V. mertensi	No	ns	>0.9999
V. jobiensis vs. V. mitchelli	Yes	****	<0.0001
V. jobiensis vs. V. panoptesrubidus	No	ns	0.9998
V. jobiensis vs. V. prasinus	Yes	****	<0.0001
V. jobiensis vs. V. salvadorii	Yes	****	<0.0001
V. jobiensis vs. V. scalaris	Yes	****	<0.0001
V. jobiensis vs. V. tristis	Yes	****	<0.0001
V. jobiensis vs. V. varius	No	ns	0.3046
V. komodoensis vs. V. melinus	Yes	**	0.0025
V. komodoensis vs. V. mertensi	Yes	***	0.0005
V. komodoensis vs. V. mitchelli	Yes	****	<0.0001
V. komodoensis vs. V. panoptesrubidus	No	ns	0.0532
V. komodoensis vs. V. prasinus	Yes	****	<0.0001
V. komodoensis vs. V. salvadorii	Yes	****	<0.0001
V. komodoensis vs. V. scalaris	Yes	****	<0.0001
V. komodoensis vs. V. tristis	Yes	****	<0.0001
V. komodoensis vs. V. varius	Yes	****	<0.0001
V. melinus vs. V. mertensi	No	ns	>0.9999
V. melinus vs. V. mitchelli	Yes	****	<0.0001
V. melinus vs. V. panoptesrubidus	No	ns	0.9998
V. melinus vs. V. prasinus	Yes	****	<0.0001
V. melinus vs. V. salvadorii	Yes	****	<0.0001
V. melinus vs. V. scalaris	Yes	****	<0.0001
V. melinus vs. V. tristis	Yes	****	<0.0001
V. melinus vs. V. varius	No	ns	0.3046
V. mertensi vs. V. mitchelli	Yes	****	<0.0001
V. mertensi vs. V. panoptesrubidus	No	ns	0.9763
V. mertensi vs. V. prasinus	Yes	****	<0.0001
V. mertensi vs. V. salvadorii	Yes	****	<0.0001
V. mertensi vs. V. scalaris	Yes	****	<0.0001
V. mertensi vs. V. tristis	Yes	****	<0.0001
V. mertensi vs. V. varius	No	ns	0.6577
V. mitchelli vs. V. panoptesrubidus	Yes	****	<0.0001
V. mitchelli vs. V. prasinus	Yes	*	0.023
V. mitchelli vs. V. salvadorii	Yes	****	<0.0001
V. mitchelli vs. V. scalaris	No	ns	>0.9999
V. mitchelli vs. V. tristis	Yes	****	<0.0001
V. mitchelli vs. V. varius	Yes	****	<0.0001
V. panoptesrubidus vs. V. prasinus	Yes	****	<0.0001
V. panoptesrubidus vs. V. salvadorii	Yes	****	<0.0001
V. panoptesrubidus vs. V. scalaris	Yes	****	<0.0001
V. panoptesrubidus vs. V. tristis	Yes	****	<0.0001
V. panoptesrubidus vs. V. varius	Yes	*	0.0251
V. prasinus vs. V. salvadorii	Yes	****	<0.0001
V. prasinus vs. V. scalaris	Yes	*	0.023
V. prasinus vs. V. tristis	Yes	****	<0.0001
V. prasinus vs. V. varius	Yes	****	<0.0001
V. salvadorii vs. V. scalaris	Yes	****	<0.0001
V. salvadorii vs. V. tristis	No	ns	0.8646
V. salvadorii vs. V. varius	Yes	*	0.0297
V. scalaris vs. V. tristis	Yes	****	<0.0001
V. scalaris vs. V. varius	Yes	****	<0.0001
V. tristis vs. V. varius	Yes	****	<0.0001

## Sheet: PLA2
Tukey's multiple comparisons test	Significant?	Summary	Adjusted P Value
H. exasperatum vs. H. horridum	Yes	****	<0.0001
H. exasperatum vs. H. suspectum	Yes	***	0.0001
H. exasperatum vs. L. borneensis	Yes	****	<0.0001
H. exasperatum vs. V. acanthurus	Yes	****	<0.0001
H. exasperatum vs. V. baritji	Yes	****	<0.0001
H. exasperatum vs. V. giganteus	Yes	****	<0.0001
H. exasperatum vs. V. gilleni	Yes	****	<0.0001
H. exasperatum vs. V. griseus	Yes	****	<0.0001
H. exasperatum vs. V. jobiensis	Yes	****	<0.0001
H. exasperatum vs. V. komodoensis	Yes	****	<0.0001
H. exasperatum vs. V. melinus	Yes	****	<0.0001
H. exasperatum vs. V. mertensi	Yes	****	<0.0001
H. exasperatum vs. V. mitchelli	Yes	****	<0.0001
H. exasperatum vs. V. panoptesrubidus	Yes	****	<0.0001
H. exasperatum vs. V. prasinus	Yes	****	<0.0001
H. exasperatum vs. V. salvadorii	Yes	****	<0.0001
H. exasperatum vs. V. scalaris	Yes	****	<0.0001
H. exasperatum vs. V. tristis	Yes	****	<0.0001
H. exasperatum vs. V. varius	Yes	****	<0.0001
H. horridum vs. H. suspectum	Yes	***	0.0001
H. horridum vs. L. borneensis	Yes	****	<0.0001
H. horridum vs. V. acanthurus	Yes	***	0.0001
H. horridum vs. V. baritji	Yes	****	<0.0001
H. horridum vs. V. giganteus	Yes	****	<0.0001
H. horridum vs. V. gilleni	Yes	****	<0.0001
H. horridum vs. V. griseus	Yes	****	<0.0001
H. horridum vs. V. jobiensis	Yes	****	<0.0001
H. horridum vs. V. komodoensis	Yes	****	<0.0001
H. horridum vs. V. melinus	Yes	****	<0.0001
H. horridum vs. V. mertensi	Yes	****	<0.0001
H. horridum vs. V. mitchelli	Yes	****	<0.0001
H. horridum vs. V. panoptesrubidus	Yes	****	<0.0001
H. horridum vs. V. prasinus	Yes	****	<0.0001
H. horridum vs. V. salvadorii	Yes	****	<0.0001
H. horridum vs. V. scalaris	No	ns	0.7671
H. horridum vs. V. tristis	Yes	****	<0.0001
H. horridum vs. V. varius	Yes	****	<0.0001
H. suspectum vs. L. borneensis	Yes	****	<0.0001
H. suspectum vs. V. acanthurus	Yes	****	<0.0001
H. suspectum vs. V. baritji	Yes	****	<0.0001
H. suspectum vs. V. giganteus	Yes	****	<0.0001
H. suspectum vs. V. gilleni	Yes	****	<0.0001
H. suspectum vs. V. griseus	Yes	****	<0.0001
H. suspectum vs. V. jobiensis	Yes	****	<0.0001
H. suspectum vs. V. komodoensis	Yes	****	<0.0001
H. suspectum vs. V. melinus	Yes	****	<0.0001
H. suspectum vs. V. mertensi	Yes	****	<0.0001
H. suspectum vs. V. mitchelli	Yes	****	<0.0001
H. suspectum vs. V. panoptesrubidus	Yes	****	<0.0001
H. suspectum vs. V. prasinus	Yes	****	<0.0001
H. suspectum vs. V. salvadorii	Yes	****	<0.0001
H. suspectum vs. V. scalaris	No	ns	0.0725
H. suspectum vs. V. tristis	Yes	****	<0.0001
H. suspectum vs. V. varius	Yes	****	<0.0001
L. borneensis vs. V. acanthurus	Yes	**	0.0042
L. borneensis vs. V. baritji	No	ns	0.9999
L. borneensis vs. V. giganteus	No	ns	>0.9999
L. borneensis vs. V. gilleni	No	ns	0.978
L. borneensis vs. V. griseus	No	ns	>0.9999
L. borneensis vs. V. jobiensis	No	ns	0.9999
L. borneensis vs. V. komodoensis	No	ns	>0.9999
L. borneensis vs. V. melinus	Yes	****	<0.0001
L. borneensis vs. V. mertensi	No	ns	>0.9999
L. borneensis vs. V. mitchelli	No	ns	>0.9999
L. borneensis vs. V. panoptesrubidus	No	ns	0.9999
L. borneensis vs. V. prasinus	No	ns	0.832
L. borneensis vs. V. salvadorii	Yes	*	0.0159
L. borneensis vs. V. scalaris	Yes	****	<0.0001
L. borneensis vs. V. tristis	No	ns	>0.9999
L. borneensis vs. V. varius	Yes	****	<0.0001
V. acanthurus vs. V. baritji	Yes	***	0.0002
V. acanthurus vs. V. giganteus	Yes	*	0.0159
V. acanthurus vs. V. gilleni	No	ns	0.2554
V. acanthurus vs. V. griseus	Yes	*	0.0219
V. acanthurus vs. V. jobiensis	No	ns	0.0725
V. acanthurus vs. V. komodoensis	Yes	**	0.0059
V. acanthurus vs. V. melinus	Yes	****	<0.0001
V. acanthurus vs. V. mertensi	Yes	**	0.0083
V. acanthurus vs. V. mitchelli	Yes	**	0.0021
V. acanthurus vs. V. panoptesrubidus	No	ns	0.0725
V. acanthurus vs. V. prasinus	No	ns	0.5352
V. acanthurus vs. V. salvadorii	No	ns	>0.9999
V. acanthurus vs. V. scalaris	Yes	****	<0.0001
V. acanthurus vs. V. tristis	Yes	*	0.0405
V. acanthurus vs. V. varius	Yes	****	<0.0001
V. baritji vs. V. giganteus	No	ns	0.9896
V. baritji vs. V. gilleni	No	ns	0.4567
V. baritji vs. V. griseus	No	ns	0.978
V. baritji vs. V. jobiensis	No	ns	0.832
V. baritji vs. V. komodoensis	No	ns	0.9996
V. baritji vs. V. melinus	Yes	****	<0.0001
V. baritji vs. V. mertensi	No	ns	0.9985
V. baritji vs. V. mitchelli	No	ns	>0.9999
V. baritji vs. V. panoptesrubidus	No	ns	0.832
V. baritji vs. V. prasinus	No	ns	0.2038
V. baritji vs. V. salvadorii	Yes	***	0.0007
V. baritji vs. V. scalaris	Yes	****	<0.0001
V. baritji vs. V. tristis	No	ns	0.9281
V. baritji vs. V. varius	Yes	****	<0.0001
V. giganteus vs. V. gilleni	No	ns	0.9996
V. giganteus vs. V. griseus	No	ns	>0.9999
V. giganteus vs. V. jobiensis	No	ns	>0.9999
V. giganteus vs. V. komodoensis	No	ns	>0.9999
V. giganteus vs. V. melinus	Yes	****	<0.0001
V. giganteus vs. V. mertensi	No	ns	>0.9999
V. giganteus vs. V. mitchelli	No	ns	>0.9999
V. giganteus vs. V. panoptesrubidus	No	ns	>0.9999
V. giganteus vs. V. prasinus	No	ns	0.978
V. giganteus vs. V. salvadorii	No	ns	0.0545
V. giganteus vs. V. scalaris	Yes	****	<0.0001
V. giganteus vs. V. tristis	No	ns	>0.9999
V. giganteus vs. V. varius	Yes	****	<0.0001
V. gilleni vs. V. griseus	No	ns	0.9999
V. gilleni vs. V. jobiensis	No	ns	>0.9999
V. gilleni vs. V. komodoensis	No	ns	0.9896
V. gilleni vs. V. melinus	Yes	****	<0.0001
V. gilleni vs. V. mertensi	No	ns	0.9957
V. gilleni vs. V. mitchelli	No	ns	0.9281
V. gilleni vs. V. panoptesrubidus	No	ns	>0.9999
V. gilleni vs. V. prasinus	No	ns	>0.9999
V. gilleni vs. V. salvadorii	No	ns	0.5352
V. gilleni vs. V. scalaris	Yes	****	<0.0001
V. gilleni vs. V. tristis	No	ns	>0.9999
V. gilleni vs. V. varius	Yes	****	<0.0001
V. griseus vs. V. jobiensis	No	ns	>0.9999
V. griseus vs. V. komodoensis	No	ns	>0.9999
V. griseus vs. V. melinus	Yes	****	<0.0001
V. griseus vs. V. mertensi	No	ns	>0.9999
V. griseus vs. V. mitchelli	No	ns	>0.9999
V. griseus vs. V. panoptesrubidus	No	ns	>0.9999
V. griseus vs. V. prasinus	No	ns	0.9896
V. griseus vs. V. salvadorii	No	ns	0.0725
V. griseus vs. V. scalaris	Yes	****	<0.0001
V. griseus vs. V. tristis	No	ns	>0.9999
V. griseus vs. V. varius	Yes	****	<0.0001
V. jobiensis vs. V. komodoensis	No	ns	>0.9999
V. jobiensis vs. V. melinus	Yes	****	<0.0001
V. jobiensis vs. V. mertensi	No	ns	>0.9999
V. jobiensis vs. V. mitchelli	No	ns	0.9985
V. jobiensis vs. V. panoptesrubidus	No	ns	>0.9999
V. jobiensis vs. V. prasinus	No	ns	0.9999
V. jobiensis vs. V. salvadorii	No	ns	0.2038
V. jobiensis vs. V. scalaris	Yes	****	<0.0001
V. jobiensis vs. V. tristis	No	ns	>0.9999
V. jobiensis vs. V. varius	Yes	****	<0.0001
V. komodoensis vs. V. melinus	Yes	****	<0.0001
V. komodoensis vs. V. mertensi	No	ns	>0.9999
V. komodoensis vs. V. mitchelli	No	ns	>0.9999
V. komodoensis vs. V. panoptesrubidus	No	ns	>0.9999
V. komodoensis vs. V. prasinus	No	ns	0.8861
V. komodoensis vs. V. salvadorii	Yes	*	0.0219
V. komodoensis vs. V. scalaris	Yes	****	<0.0001
V. komodoensis vs. V. tristis	No	ns	>0.9999
V. komodoensis vs. V. varius	Yes	****	<0.0001
V. melinus vs. V. mertensi	Yes	****	<0.0001
V. melinus vs. V. mitchelli	Yes	****	<0.0001
V. melinus vs. V. panoptesrubidus	Yes	****	<0.0001
V. melinus vs. V. prasinus	Yes	****	<0.0001
V. melinus vs. V. salvadorii	Yes	****	<0.0001
V. melinus vs. V. scalaris	Yes	****	<0.0001
V. melinus vs. V. tristis	Yes	****	<0.0001
V. melinus vs. V. varius	Yes	****	<0.0001
V. mertensi vs. V. mitchelli	No	ns	>0.9999
V. mertensi vs. V. panoptesrubidus	No	ns	>0.9999
V. mertensi vs. V. prasinus	No	ns	0.9281
V. mertensi vs. V. salvadorii	Yes	*	0.0299
V. mertensi vs. V. scalaris	Yes	****	<0.0001
V. mertensi vs. V. tristis	No	ns	>0.9999
V. mertensi vs. V. varius	Yes	****	<0.0001
V. mitchelli vs. V. panoptesrubidus	No	ns	0.9985
V. mitchelli vs. V. prasinus	No	ns	0.6938
V. mitchelli vs. V. salvadorii	Yes	**	0.0083
V. mitchelli vs. V. scalaris	Yes	****	<0.0001
V. mitchelli vs. V. tristis	No	ns	0.9999
V. mitchelli vs. V. varius	Yes	****	<0.0001
V. panoptesrubidus vs. V. prasinus	No	ns	0.9999
V. panoptesrubidus vs. V. salvadorii	No	ns	0.2038
V. panoptesrubidus vs. V. scalaris	Yes	****	<0.0001
V. panoptesrubidus vs. V. tristis	No	ns	>0.9999
V. panoptesrubidus vs. V. varius	Yes	****	<0.0001
V. prasinus vs. V. salvadorii	No	ns	0.832
V. prasinus vs. V. scalaris	Yes	****	<0.0001
V. prasinus vs. V. tristis	No	ns	0.9985
V. prasinus vs. V. varius	Yes	****	<0.0001
V. salvadorii vs. V. scalaris	Yes	****	<0.0001
V. salvadorii vs. V. tristis	No	ns	0.1246
V. salvadorii vs. V. varius	Yes	****	<0.0001
V. scalaris vs. V. tristis	Yes	****	<0.0001
V. scalaris vs. V. varius	Yes	****	<0.0001
V. tristis vs. V. varius	Yes	****	<0.0001
